# Supplementary material for: Adding Consolidation Capecitabine to Neoadjuvant Chemoradiotherapy for Locally Advanced Rectal Cancer: A Propensity-Matched Comparative Study
Source: Front Surg. 2022 Jan 27;8:770767. doi: 10.3389/fsurg.2021.770767 (PMC8830484; doi:10.3389/fsurg.2021.770767)
Supplement: Supplementary file 1 [file Table_1.XLSX]

## Sheet: Sheet1
ID	SEX	age	Postoperative hospital stay	WEEK	ASA	Tumor size	Postoperative complications	30 days readmission	Operative time	Estimated blood loss	Plus Capecitabine	Peri-CRT complications	Peri-CRT complications major	AJCC TRG	cT	cN	Distance from the anal verge	ypTNM	Perineural invasion	Vascular invasion	Metastatic lymph nodes	Lymph nodes retrieved	Surgery approach	Sphincter-saving procedure	Post-NCRT CEA level	Post-NCRT CA19-9 level	CRM	OS	OS（M）	DFS事件	DFS（M）
1	F	65	8	6.85714	1	2	0	0	230	50	0	1	0	0	3	0	7	0	0	0	0	7	1	0	0	0	0	1	74.9	1	71.8333
2	F	64	9	8.57143	1	4	0	0	250	150	0	1	0	2	4	0	5	2	0	0	0	14	1	0	0	0	0	0	81.9	0	81.9
3	M	77	7	7.28571	3	1	0	0	200	50	0	1	0	0	3	1	11	0	0	0	0	7	1	0	0	0	0	0	65.9	0	65.9
4	M	47	7	9.28571	1	1	0	0	260	30	1	1	0	2	4	1	5	1	0	0	0	10	1	0	0	0	0	1	5.46667	1	2.4
5	M	72	23	10.7143	2	3.3	1	0	230	50	0	1	0	1	3	1	9	2	0	0	0	13	1	0	0	1	0	0	62.4667	0	62.4667
6	F	61	6	9.42857	1	2	0	0	242	50	1	0	0	0	3	0	4	0	0	0	0	18	1	0	0	0	0	0	55.8667	0	55.8667
7	F	56	6	8.85714	1	2.5	0	0	190	30	0	1	0	3	3	0	12	3	1	0	1	4	1	0	0	0	0	0	60.3333	0	60.3333
8	M	36	8	10.2857	1	1	0	0	200	20	0	0	0	2	4	1	2	2	0	0	0	9	1	1	0	0	0	0	53.9667	0	53.9667
9	F	53	12	9.71429	1	3	0	0	198	50	0	1	0	1	4	1	8	3	0	0	1	15	1	0	0	0	0	1	10.4333	1	9.4
10	M	72	8	7.28571	2	7	0	0	275	1000	0	0	0	3	3	1	3	3	0	0	1	17	2	1	1	0	0	1	38.8333	1	15.4667
11	M	59	6	6.85714	1	3	0	0	227	50	0	0	0	3	4	1	6	2	0	0	0	10	1	0	0	0	0	1	20.5	1	14.4
12	M	61	6	8.28571	2	4	0	0	230	50	1	1	0	2	4	1	8	2	0	0	0	14	1	0	0	0	0	0	56.5333	0	56.5333
13	M	43	6	6.85714	2	3.9	0	0	265	50	1	0	0	1	4	1	7	3	0	0	3	11	1	0	0	0	0	0	56.4333	0	56.4333
14	M	56	14	8.57143	1	5	1	0	225	100	1	1	0	2	3	1	7	2	0	0	0	17	2	0	1	0	0	0	56.4333	0	56.4333
15	M	54	8	8.85714	1	1	0	0	137	50	1	0	0	0	4	1	7	0	0	0	0	18	2	0	0	0	0	0	56.1667	0	56.1667
16	M	51	10	8.42857	1	3.1	0	0	177	20	1	0	0	1	4	0	7	3	0	0	1	33	1	0	1	0	0	1	29.8333	1	10.5667
17	M	45	8	8.85714	1	4	0	0	245	250	0	0	0	2	3	1	7	2	0	0	0	23	1	0	0	0	0	0	55.9667	1	19.4333
18	M	59	6	7.85714	1	4	0	0	285	50	0	0	0	2	3	1	6	3	0	0	7	15	1	0	0	0	0	0	55.6667	0	55.6667
19	F	62	7	8.85714	1	2	0	0	330	100	0	0	0	0	4	0	3	0	0	0	0	15	1	0	0	0	0	0	55.5333	0	55.5333
20	F	36	6	7.57143	1	1	0	0	175	30	1	0	0	2	4	1	7	3	0	0	1	15	1	0	0	0	0	0	55.4667	0	55.4667
21	F	54	6	8	1	1.2	0	0	170	100	1	0	0	0	3	1	7	0	0	0	0	14	1	0	0	0	0	0	55.4333	0	55.4333
22	M	72	7	8.85714	2	1	0	0	170	100	0	1	0	1	4	1	5	2	0	0	0	14	2	0	0	0	0	0	55.4	0	55.4
23	M	66	6	8.14286	2	3	0	0	122	30	0	1	0	1	3	0	7	2	0	0	0	14	2	0	0	0	0	1	49.1	0	49.1
24	M	76	7	7.42857	3	3	0	0	301	150	1	1	0	2	3	1	8	2	0	1	0	9	1	0	0	0	0	0	55.2	0	55.2
25	F	56	7	8.57143	1	1	0	0	140	20	0	0	0	0	3	1	9	0	0	0	0	19	2	0	0	0	0	0	55.1667	0	55.1667
26	M	34	12	8.71429	1	5	1	0	125	50	0	0	0	1	3	1	6	1	0	0	0	14	2	0	0	0	0	0	8.63333	0	8.63333
27	F	44	6	8.85714	1	1.5	0	0	288	100	0	0	0	0	3	1	4	0	0	0	0	24	1	0	0	0	0	0	55	0	55
28	F	62	5	8.28571	2	0.8	0	0	200	30	0	0	0	1	4	1	7	2	0	0	0	9	1	0	0	0	0	0	54.9667	0	54.9667
29	M	59	8	9.42857	1	2	0	0	220	100	0	0	0	0	4	1	9	0	0	0	0	13	1	0	0	0	0	0	55.0333	0	55.0333
30	F	45	10	7.85714	1	1.5	0	0	180	40	1	1	0	1	3	1	8	3	0	0	2	22	1	0	0	0	0	0	55.0667	0	55.0667
31	M	72	8	8	1	4	0	0	215	30	1	0	0	1	4	1	5	1	0	0	0	14	1	0	0	0	0	0	55	0	55
32	M	64	7	8.85714	2	3	0	0	185	50	1	0	0	3	3	1	7	3	0	0	3	23	1	0	0	0	0	0	54.8333	0	54.8333
33	M	69	6	8.71429	2	4.7	0	0	219	60	0	1	0	2	4	1	4.8	2	0	0	0	8	2	0	0	1	0	1	9.93333	1	6.86667
34	F	29	6	8.28571	1	0	0	0	216	50	0	1	0	0	3	0	5	0	0	0	0	16	1	0	0	0	0	0	54.4667	0	54.4667
35	M	58	6	9	1	1.5	1	0	176	50	1	0	0	0	3	1	6	0	0	0	0	14	1	0	0	0	0	0	54.4667	1	23.5
36	M	60	9	7	1	5	0	0	260	200	0	0	0	1	4	1	8	1	0	0	0	10	2	0	0	0	0	0	54.5	1	15.9333
37	M	40	6	8.14286	1	3	0	0	125	30	1	0	0	1	3	1	13	2	0	0	0	10	1	0	0	0	0	0	54.3	0	54.3
38	F	52	6	8.85714	1	3	0	0	185	100	0	1	0	2	4	0	5	2	0	0	0	7	2	0	0	0	0	0	54.2667	0	54.2667
39	F	63	7	7.71429	2	2	0	0	160	100	1	1	0	1	3	1	8	1	0	0	0	16	1	0	0	0	0	0	54.1333	0	54.1333
40	F	57	6	9.14286	1	3.4	0	0	169	30	0	0	0	1	4	1	5	3	0	0	1	12	1	0	0	1	0	0	53.9667	0	53.9667
41	M	41	8	7	1	1	0	0	235	50	1	0	0	0	3	1	4	0	0	0	0	3	1	0	0	0	0	0	54	0	54
42	M	61	7	8.57143	2	2.4	0	0	258	100	0	1	0	1	3	1	4	1	0	0	0	3	1	0	0	0	0	0	53.8333	0	53.8333
43	F	70	22	9.14286	2	4.5	1	0	203	100	1	1	0	1	4	1	3	1	0	0	0	11	1	1	0	0	0	0	54.3	0	54.3
44	M	58	10	9.57143	2	2	0	0	250	200	1	0	0	2	3	1	5	2	0	0	0	9	2	0	0	0	0	0	53.8333	0	53.8333
45	F	62	6	9.57143	2	1	0	0	198	30	0	0	0	0	3	1	5	0	0	0	0	14	1	0	0	0	0	0	53.6	0	53.6
46	M	52	6	9	1	2.7	0	0	220	30	1	1	0	2	2	1	5	1	0	0	0	11	1	0	0	0	0	0	53.5333	0	53.5333
47	M	78	7	8.71429	2	3	0	0	138	20	0	1	1	2	4	1	7	2	0	0	0	14	1	0	0	0	0	0	53.4333	0	53.4333
48	F	76	13	8.42857	2	4	1	0	223	50	0	0	0	3	4	1	5	3	0	0	3	9	1	1	2	0	0	1	11.2333	1	3.13333
49	M	32	7	9.14286	1	2	0	0	345	100	0	0	0	3	4	1	7	3	0	0	2	73	1	1	2	1	0	1	4.66667	1	0
50	M	51	6	8.85714	1	3	0	0	230	30	0	1	0	1	3	1	7	1	0	0	0	10	1	0	0	0	0	0	53.1667	0	53.1667
51	M	60	6	9.71429	1	2.5	0	0	260	100	0	1	0	1	3	0	5	1	0	0	0	14	1	0	0	0	0	0	53.1333	0	53.1333
52	M	56	6	8.28571	1	1.4	0	0	186	100	0	0	0	1	3	1	7	1	0	0	0	2	1	0	0	0	0	0	53.0667	0	53.0667
53	F	49	6	7.42857	1	4	0	0	220	100	1	0	0	2	3	1	6	1	0	0	0	17	1	0	0	0	0	0	9.4	0	9.4
54	M	35	10	9.71429	1	2.5	1	0	190	50	0	1	0	2	4	1	12	1	0	0	0	12	1	0	0	0	0	0	53.1	0	53.1
55	M	32	6	9.71429	1	3	0	0	290	200	0	1	0	2	4	1	4.5	3	0	0	1	24	1	0	0	0	0	1	44.8667	1	13.3333
56	M	44	6	7.71429	1	2	0	0	143	100	1	0	0	1	3	1	5	2	0	0	0	13	2	0	0	1	0	0	52.9	0	52.9
57	F	63	6	8.71429	1	2	0	0	200	30	0	1	0	1	3	1	6	2	0	0	0	6	1	0	0	0	0	0	11.2333	0	11.2333
58	F	64	6	8	1	1.5	0	0	185	30	1	0	0	2	4	1	5	2	0	0	0	12	1	0	0	0	0	0	52.8333	0	52.8333
59	F	69	6	8.57143	2	1	0	0	140	30	1	0	0	2	3	1	7	1	0	0	0	20	1	0	0	0	0	0	52.7	0	52.7
60	F	60	7	8	1	2	0	0	175	100	0	0	0	1	4	1	6	1	0	0	0	5	2	0	0	0	0	0	52.6333	1	13.0333
61	M	70	6	8.85714	2	1.5	1	0	230	100	0	0	0	2	3	1	4	3	0	0	2	4	1	1	2	0	0	1	29.1333	1	26.0667
62	F	43	8	9.71429	1	2.7	0	0	360	200	0	1	0	2	4	1	5	1	0	0	0	19	1	1	0	0	0	0	52.2	0	52.2
63	M	69	7	9	2	3	0	0	164	300	0	1	0	1	4	1	7	1	0	0	0	18	2	0	0	0	0	0	52.1667	0	52.1667
64	F	47	6	9.28571	1	0.7	0	0	196	50	0	1	0	0	4	0	5.5	0	0	0	0	19	1	0	0	0	0	0	52.0333	0	52.0333
65	M	64	5	9	2	0.7	0	0	265	70	0	0	0	2	4	0	5	1	0	0	0	7	1	0	0	0	0	0	52	0	52
66	M	66	6	8.71429	1	2.5	0	0	157	50	0	0	0	1	4	1	8	1	0	0	0	14	1	0	0	0	0	0	51.9667	0	51.9667
67	M	44	28	8.28571	1	2.5	1	0	200	50	0	1	0	0	4	1	8	0	0	0	0	17	1	0	0	0	0	0	52.6333	0	52.6333
68	F	60	6	9.42857	1	2	0	0	145	20	0	0	0	1	3	1	6	1	0	0	0	6	2	0	0	0	0	0	51.7	0	51.7
69	M	75	6	7.57143	3	3.4	0	0	198	100	1	0	0	1	4	1	7	1	0	0	0	11	1	0	0	0	0	0	51.5333	0	51.5333
70	F	58	6	8.71429	1	0.7	0	0	230	30	1	1	0	0	3	1	5	0	0	0	0	5	1	0	0	0	0	0	51.5	0	51.5
71	F	57	6	9.14286	1	2.5	0	0	152	50	0	0	0	2	3	1	5	3	0	0	1	17	2	0	0	0	0	0	51.4333	0	51.4333
72	F	48	8	8.42857	1	1.5	0	0	124	100	0	1	0	1	3	1	9	3	0	0	2	12	2	0	0	0	0	0	51.3333	0	51.3333
73	M	65	8	8.42857	2	2.5	1	0	215	35	0	0	0	1	4	1	6	2	0	0	0	11	1	0	0	0	0	0	51.3	0	51.3
74	M	48	7	9.71429	1	0.5	1	0	205	50	0	1	0	0	3	1	8	0	0	0	0	7	1	0	0	0	0	0	50.7	0	50.7
75	M	55	8	7	1	3	0	0	240	50	0	0	0	1	3	1	7	1	0	0	0	12	1	0	0	1	0	0	50.6	0	50.6
76	M	49	10	9.71429	1	2.5	0	0	245	20	0	1	0	2	3	1	2.5	1	0	0	0	3	1	1	1	0	0	0	50.5333	0	50.5333
77	M	56	10	9.85714	1	2.5	1	0	262	50	0	0	0	0	4	1	5	0	0	0	0	12	1	0	0	0	0	0	50.5	0	50.5
78	M	75	6	12.2857	2	4.2	0	0	222	50	0	0	0	2	4	1	7	1	0	0	0	5	1	0	0	0	0	0	50.3	0	50.3
79	F	60	11	8.85714	2	2	0	0	170	100	0	1	0	2	4	1	7	3	0	0	1	8	2	0	0	0	0	0	50.3333	1	21.9333
80	F	60	11	9.14286	1	2	0	0	264	150	0	0	0	1	4	0	4	1	0	0	0	4	2	0	0	0	0	1	9.7	1	6.63333
81	M	40	24	8.85714	1	1.4	0	0	250	50	0	1	0	3	4	1	6	2	0	0	0	10	1	0	2	0	0	0	50.5667	1	7.93333
82	M	60	11	9.14286	1	3	0	0	225	20	0	1	0	3	3	1	9	1	0	0	0	5	1	0	0	0	0	0	50.1	0	50.1
83	M	60	6	13.4286	1	3	0	0	300	100	0	1	0	1	3	1	13	2	0	0	0	18	1	0	0	0	0	1	0.133333	1	0
84	M	66	6	8	2	3	0	0	187	150	1	0	0	1	4	0	5	1	0	0	0	8	1	0	0	0	0	0	49.8333	0	49.8333
85	M	31	6	8.85714	1	1.6	0	0	170	100	0	1	0	1	3	1	7	2	0	0	0	13	1	0	1	0	0	0	49.8	0	49.8
86	F	45	13	9.14286	1	5	0	0	190	100	0	1	0	2	4	1	7	1	0	0	0	24	2	0	0	1	0	1	7.23333	1	4.23333
87	M	69	12	10.2857	2	4	0	0	260	30	0	1	0	1	4	1	9	2	0	0	0	8	1	0	0	0	0	0	49.8333	0	49.8333
88	F	66	6	10.1429	1	1.5	0	0	205	50	0	1	0	2	3	1	6	2	0	0	0	9	1	0	0	0	0	0	49.6333	0	49.6333
89	F	65	9	9.14286	1	2.8	0	0	177	20	0	1	1	0	4	0	6	0	0	0	0	7	2	0	0	0	0	0	49.6	0	49.6
90	M	62	7	7.57143	1	3.5	0	0	120	100	1	0	0	2	3	1	7	3	0	0	2	10	2	0	2	0	0	0	49.4333	0	49.4333
91	M	37	7	10.1429	1	2	0	0	206	30	0	0	0	1	4	1	5	3	0	0	1	17	1	0	0	0	0	0	49.4	1	25.3333
92	M	60	6	9.85714	1	2	0	0	135	60	0	1	0	0	4	1	10	0	0	0	0	10	1	0	0	0	0	0	49.3667	0	49.3667
93	F	56	30	9.14286	1	4	0	0	260	30	1	1	0	1	4	1	4	3	0	0	2	5	1	1	1	0	0	0	50.1333	0	50.1333
94	M	45	7	7.85714	1	3	0	0	145	10	0	0	0	1	4	1	12	1	0	0	0	17	1	0	0	0	0	0	49.3667	0	49.3667
95	F	51	7	9.42857	1	2	0	0	243	50	0	0	0	1	2	1	3	1	0	0	0	4	1	0	0	0	0	0	49.3333	0	49.3333
96	F	53	6	8.85714	1	3	0	0	117	200	0	0	0	2	3	1	7	2	0	0	0	20	2	0	0	0	0	0	49.1333	0	49.1333
97	M	50	8	8.71429	1	2	0	0	325	50	0	0	0	2	4	1	11	2	0	0	0	8	1	0	0	0	0	0	49.1333	0	49.1333
98	M	70	6	8.28571	1	3.5	0	0	120	50	0	1	0	2	3	1	6	3	0	1	6	28	2	0	0	0	0	0	13.5	0	13.5
99	M	63	6	18.5714	1	2.2	0	0	280	50	0	1	2	2	4	1	4	1	0	0	0	6	1	0	0	0	0	0	48.9333	0	48.9333
100	M	67	9	10	2	0.5	0	0	193	100	0	0	0	1	4	1	4	2	0	0	0	17	1	1	0	0	0	0	48.8333	1	15.3667
101	M	70	8	9.85714	2	3	0	0	198	30	0	0	0	2	4	1	6	3	0	0	2	5	1	0	0	0	0	1	26.4667	1	18.3333
102	M	60	8	8.28571	2	2	0	0	191	30	0	0	0	0	4	1	6	0	0	0	0	7	1	0	0	0	0	0	48.7667	0	48.7667
103	M	70	6	9.85714	2	2	0	0	197	20	1	1	0	2	4	0	5	1	0	0	0	7	1	0	1	0	0	0	48.4333	1	24.1
104	M	63	6	12.2857	2	3	0	0	195	50	1	0	0	2	4	1	8	2	0	0	0	15	1	0	0	0	0	0	48.4333	1	6.8
105	M	47	6	9.85714	1	2	0	0	265	20	0	1	0	1	3	0	8	1	0	0	0	17	1	0	0	0	0	0	48.4333	0	48.4333
106	M	68	10	9.42857	2	3	0	0	235	150	1	0	0	1	3	1	5	1	0	0	0	6	2	0	0	0	0	0	48.3667	0	48.3667
107	M	35	6	10.8571	1	3.6	0	0	245	30	1	1	0	2	4	1	8	2	0	0	0	13	1	0	2	1	1	0	48.2	1	18.7667
108	M	52	6	11.5714	1	6.5	0	0	237	50	0	0	0	1	4	1	5	2	0	0	0	17	1	0	0	0	0	0	48	1	43.9333
109	M	59	7	9.14286	1	3	0	0	145	100	1	0	0	0	3	1	6	0	0	0	0	12	2	0	0	0	0	0	47.9667	0	47.9667
110	M	51	9	9.57143	1	2.5	0	0	175	50	1	0	0	2	4	1	8	3	0	0	1	9	1	0	0	0	0	1	37.4	1	8.43333
111	M	58	7	8.14286	1	5.3	0	0	290	200	0	0	0	2	4	1	7	1	0	0	0	14	1	0	0	0	0	0	47.9333	0	47.9333
112	F	69	6	13.8571	1	3	0	0	181	20	1	0	0	2	4	1	6	2	0	0	0	8	1	0	0	0	0	1	13.3333	1	4.16667
113	M	71	16	10.4286	2	1.7	1	0	225	50	1	0	0	1	4	1	8	1	0	0	0	9	1	0	0	0	0	0	48.0333	0	48.0333
114	F	80	25	10.5714	2	3	1	0	230	30	0	1	0	3	4	1	11	3	0	0	6	11	1	0	1	0	0	0	48.2667	0	48.2667
115	F	49	6	9.14286	1	3.6	0	0	283	20	0	1	0	2	4	1	4.5	1	0	0	0	11	1	0	0	0	0	0	47.5667	0	47.5667
116	M	62	11	7.71429	2	3	1	0	196	50	0	0	0	2	3	1	5	2	0	0	0	12	1	0	1	0	0	0	47.7	0	47.7
117	F	33	9	8.57143	1	3	0	0	175	50	1	1	0	2	4	1	5	3	0	0	1	42	2	0	0	0	0	0	47.5333	1	17.1
118	M	49	9	8.85714	1	1.9	0	0	210	30	1	1	0	1	4	1	7	1	0	0	0	2	1	0	0	0	0	0	47.5333	0	47.5333
119	M	58	6	8.71429	1	7	0	0	160	30	1	0	0	2	4	1	11	3	0	1	5	16	1	0	0	0	0	0	47.3	0	47.3
120	F	48	8	6.57143	1	1.5	0	0	120	100	1	0	0	1	3	1	7	1	0	0	0	15	2	0	0	0	0	0	47	0	47
121	F	66	5	8	1	1.5	0	0	135	100	1	0	0	2	4	1	12	3	0	0	6	17	1	0	0	0	0	0	46.8667	0	46.8667
122	M	73	6	10.7143	2	2.8	0	0	203	30	1	0	0	0	3	1	7	0	0	0	0	7	1	0	0	0	0	0	46.8333	0	46.8333
123	F	58	6	9.71429	1	1.9	0	0	417	700	1	0	0	2	4	1	5	2	0	0	0	17	1	0	0	0	1	1	31.5667	1	28.5333
124	F	35	14	8.71429	1	2	1	0	185	20	0	0	0	3	4	1	8.5	3	0	1	1	20	1	0	0	0	0	0	47.0333	0	47.0333
125	F	57	9	9	1	1.4	0	0	188	20	1	0	0	1	4	1	7	1	0	0	0	17	2	0	0	0	0	0	46.8333	0	46.8333
126	F	55	11	9.14286	1	2.2	1	0	210	100	1	0	0	1	3	1	7	1	0	0	0	7	2	0	0	0	0	0	46.8	0	46.8
127	F	63	8	8.85714	1	1.2	0	0	175	50	0	0	0	1	4	1	5	2	0	0	0	12	2	0	0	0	0	0	44.7333	0	44.7333
128	M	34	8	6.28571	1	7	0	0	300	20	1	1	0	2	3	1	12	2	0	0	0	26	1	0	0	0	0	0	45.4	0	45.4
129	F	66	6	10.4286	1	2	0	0	215	50	0	0	0	1	3	1	7	1	0	0	0	14	1	0	0	0	0	0	46.3333	0	46.3333
130	M	51	7	8.42857	1	4	0	0	134	50	0	1	0	2	3	1	7	3	0	0	1	9	2	0	0	0	0	0	46.2	1	11.7
131	M	70	6	11.2857	2	4	0	0	225	150	1	0	0	2	3	1	7	1	0	0	0	6	1	0	0	0	0	1	19.7667	0	19.7667
132	F	56	11	8.85714	1	2.3	1	0	245	100	1	0	0	2	3	1	3	2	0	0	0	14	1	1	0	0	0	0	22.1333	0	22.1333
133	M	52	6	9	1	1.5	0	0	230	20	1	0	0	2	4	1	8	3	0	0	3	20	1	0	0	0	0	0	45.8667	0	45.8667
134	F	46	6	12.4286	1	5.3	0	0	240	30	0	0	0	2	4	1	7	2	0	0	0	36	1	0	0	0	0	0	45.8333	0	45.8333
135	M	71	9	9.14286	1	2.5	0	0	191	50	0	0	0	1	4	1	11	3	0	0	1	22	1	0	0	0	0	0	45.8667	0	45.8667
136	M	67	13	8.85714	1	1.6	0	0	285	50	1	0	0	2	4	1	5	1	0	0	0	5	1	0	0	0	0	0	45.8667	0	45.8667
137	M	76	14	13.2857	2	2	1	0	257	30	0	1	0	1	4	1	2	2	0	0	0	13	1	1	1	0	0	0	44.6667	0	44.6667
138	M	73	22	8.85714	2	2	1	0	410	80	1	1	0	2	4	1	8	3	0	0	1	16	1	0	0	0	0	0	46.1	0	46.1
139	M	47	7	9.85714	1	1.6	0	0	275	50	0	1	0	3	4	1	6	1	0	0	0	12	1	0	0	0	0	0	45.4667	0	45.4667
140	F	52	20	9.85714	1	1	1	0	240	200	0	1	0	0	4	1	2	0	0	0	0	9	2	1	0	0	0	0	45.8667	0	45.8667
141	F	45	8	12.7143	1	2	0	0	203	100	1	1	0	0	3	1	3	0	0	0	0	19	2	1	0	0	0	0	45.2667	0	45.2667
142	M	68	21	9	2	4	1	0	275	50	1	1	0	2	3	1	8	2	0	0	0	16	1	0	0	0	0	0	45.6667	0	45.6667
143	M	50	6	8.14286	1	1.9	0	0	265	200	1	0	0	0	3	1	10	0	0	0	0	19	2	0	0	0	0	0	45.1667	0	45.1667
144	M	60	8	8.85714	1	2.2	0	0	255	100	0	1	0	2	4	1	5	2	0	0	0	8	1	0	0	0	0	0	45.1667	0	45.1667
145	F	51	9	10	1	2.2	0	0	145	50	0	0	0	2	4	1	9.5	1	0	0	0	15	2	0	0	0	0	0	45.1667	0	45.1667
146	M	63	6	8.57143	1	2.7	0	0	201	100	0	0	0	1	4	1	7	2	0	0	0	7	2	0	1	0	0	0	44.9667	0	44.9667
147	M	60	9	9.71429	1	3.4	0	0	236	100	1	0	0	1	3	1	10	2	0	0	0	16	1	1	0	0	0	0	45	0	45
148	F	73	7	8.71429	1	2	0	0	230	50	0	0	0	2	4	1	8	2	0	0	0	11	1	0	2	1	0	1	17.5333	1	15.5
149	M	81	12	9.71429	2	2	0	0	270	100	0	1	0	3	4	1	4	1	0	0	0	15	1	1	0	0	0	0	44.9667	0	44.9667
150	M	54	7	12	1	2.5	0	0	262	100	1	0	0	0	3	1	4	0	0	0	0	14	1	0	0	0	0	0	43.7667	0	43.7667
151	M	57	8	7.85714	1	2	0	0	210	20	1	1	0	2	3	1	7	2	0	0	0	14	1	0	0	0	0	0	9.16667	0	9.16667
152	F	52	6	7.85714	1	3	0	0	275	30	0	0	0	2	3	1	8	3	0	0	3	10	2	0	0	0	0	0	44.4667	1	2.83333
153	M	63	6	8.14286	2	1.2	0	0	175	20	0	0	0	2	3	1	5	2	0	0	0	19	1	0	0	0	0	0	44.4333	0	44.4333
154	F	64	7	8.71429	1	1.5	1	0	280	100	1	0	0	0	3	0	4	0	0	0	0	20	1	0	0	0	0	0	44.4667	0	44.4667
155	M	37	24	6.85714	1	5.7	1	0	187	100	1	0	0	3	4	1	3	2	0	0	0	8	1	1	0	0	0	0	6.43333	0	6.43333
156	M	52	9	7.57143	1	1.5	1	0	175	20	1	0	0	0	3	0	8.5	0	0	0	0	17	1	0	0	0	0	0	44.1333	0	44.1333
157	F	42	23	7.85714	1	2.5	1	0	165	100	0	1	0	1	4	1	5	3	0	0	5	16	1	0	0	0	0	0	44.5667	1	38.4667
158	F	58	14	8.14286	1	2	0	0	230	80	1	1	0	0	3	1	2	0	0	0	0	7	1	1	0	0	0	0	44.1667	0	44.1667
159	M	37	6	9.28571	1	2	0	0	225	50	1	1	0	2	4	1	4	2	0	0	0	8	2	0	0	0	0	1	31.6	1	12.3
160	M	45	7	8.42857	1	0.8	0	0	196	20	0	0	0	0	4	1	7	0	0	0	0	13	1	0	1	0	0	0	43.5	0	43.5
161	M	49	7	11.1429	1	4.2	0	0	220	50	1	1	0	3	4	1	4	4	0	1	2	12	1	1	1	0	0	1	11.8667	1	0
162	M	42	6	7.71429	1	2.1	0	0	208	100	0	0	0	1	4	1	11	3	0	0	6	16	2	0	0	1	0	1	24	1	16.9333
163	F	64	7	9	2	0.5	0	0	245	100	0	0	0	0	4	1	7	0	0	0	0	12	1	0	0	0	0	0	43.1	0	43.1
164	M	63	6	9	2	1	0	0	215	100	0	0	0	1	3	0	6	1	0	0	0	5	1	0	0	0	0	0	43.0667	0	43.0667
165	M	65	7	8.14286	1	2	0	0	270	50	0	0	0	2	4	1	12	1	0	0	0	7	1	0	0	0	0	0	43.0667	0	43.0667
166	M	74	7	8.85714	2	1.5	0	0	187	50	1	0	0	0	4	1	5	0	0	0	0	2	1	0	0	0	0	0	43.0667	0	43.0667
167	F	71	8	9	1	2.5	0	0	230	200	0	0	0	1	3	1	6	1	0	0	0	9	2	0	0	0	0	0	42.9	0	42.9
168	M	61	8	9	2	2	0	0	190	50	1	0	0	2	3	1	8	2	0	0	0	16	1	0	2	0	0	0	42.8333	0	42.8333
169	F	24	19	9.85714	1	5	1	0	229	10	0	1	0	0	3	1	6	0	0	0	0	16	1	0	0	0	0	0	37.9333	0	37.9333
170	F	50	6	8.85714	1	3.3	0	0	178	50	0	0	0	2	4	1	8	3	0	0	2	15	1	0	0	0	0	0	42.6	0	42.6
171	F	47	6	8.85714	1	4	0	0	200	100	1	1	0	1	4	1	8	2	0	0	0	20	2	0	0	0	0	0	42.6	0	42.6
172	M	48	10	8.71429	1	2	1	0	175	80	1	0	0	2	4	1	6	2	0	0	0	10	2	0	0	0	0	0	42.6333	0	42.6333
173	M	39	6	10.5714	1	2	0	0	225	50	1	0	0	2	4	1	6	1	0	0	0	12	1	0	0	0	0	1	21.1333	1	19.1
174	F	68	5	8.71429	2	1	0	0	315	100	1	0	0	2	4	1	10	2	0	0	0	13	1	0	0	0	0	0	42.3667	0	42.3667
175	M	38	9	8.85714	1	6.5	0	0	241	20	1	0	0	3	4	1	10	3	0	0	1	16	1	0	0	0	0	1	37.2667	1	11.9333
176	M	49	7	9.85714	1	3	0	0	338	450	0	1	0	1	3	1	4	3	0	0	1	17	1	0	0	0	0	0	42.2333	0	42.2333
177	M	69	7	8.71429	1	2	0	0	215	100	0	0	0	0	3	0	7	0	0	0	0	5	1	0	0	0	0	0	42.2	0	42.2
178	M	57	7	8.85714	1	3	0	0	200	50	1	1	0	2	4	1	9	2	0	0	0	15	2	0	0	0	0	0	42.1333	0	42.1333
179	M	59	7	8.42857	1	1.5	0	0	223	500	1	0	0	2	3	1	10	2	0	0	0	15	1	0	2	0	0	0	42.1333	0	42.1333
180	F	50	31	9.14286	1	1	1	0	228	100	1	0	0	2	4	1	3	1	0	0	0	18	1	1	0	0	0	0	42.8667	0	42.8667
181	M	39	5	9.28571	1	3.2	0	0	163	30	0	0	0	3	4	1	11	3	0	0	2	19	1	0	0	0	0	0	41.9	0	41.9
182	M	70	9	12.4286	2	4	1	0	121	100	0	0	0	2	4	0	7	2	0	0	0	10	2	0	1	0	0	0	15.6333	0	15.6333
183	F	48	8	9.28571	1	2	0	0	175	200	1	1	0	2	3	1	6	1	0	0	0	20	2	0	1	0	0	0	41.9667	0	41.9667
184	M	63	7	10.2857	2	3	0	0	197	100	0	0	0	0	4	1	4	0	0	0	0	6	2	0	0	0	0	0	41.8667	0	41.8667
185	M	59	12	10.7143	1	2.3	0	0	205	100	0	0	0	2	3	1	12	3	0	0	2	8	1	0	0	0	0	0	41.9333	0	41.9333
186	M	37	6	10.5714	1	3.5	0	0	100	50	0	0	0	2	4	1	6	2	0	0	0	18	2	0	1	0	0	0	41.7333	0	41.7333
187	M	61	7	12.1429	1	3	0	0	105	50	0	1	0	2	3	1	7	2	0	0	0	9	2	0	0	0	0	0	41.7333	0	41.7333
188	M	61	9	8.57143	1	5.5	0	0	230	100	0	0	0	1	4	1	6	3	0	0	2	5	2	0	0	0	0	0	41.7667	0	41.7667
189	F	52	6	9.71429	1	3	0	0	205	30	0	1	0	2	4	1	5	2	0	0	0	26	1	0	1	0	0	0	41.4667	0	41.4667
190	M	65	7	7.57143	1	1.5	0	0	185	80	1	0	0	2	3	1	9	1	0	0	0	10	1	0	0	0	0	0	41.5	0	41.5
191	M	68	7	9.71429	2	3	0	0	263	30	1	0	0	1	3	1	9	3	0	0	1	11	1	0	0	0	0	0	41.4667	0	41.4667
192	M	54	7	7.85714	1	2	1	0	201	50	1	0	0	2	3	1	8	3	0	0	1	20	1	0	1	0	0	0	41.4667	0	41.4667
193	M	42	6	9.28571	1	2.5	0	0	329	50	0	0	0	0	4	1	9	0	0	0	0	14	1	0	0	0	0	0	41.4333	0	41.4333
194	F	55	6	8.28571	1	1	0	0	227	50	0	0	0	0	3	1	5	0	0	0	0	7	1	0	0	0	0	0	41.4	0	41.4
195	M	70	7	9.14286	2	2	0	0	200	400	0	1	0	2	4	1	5	2	0	0	0	13	2	0	0	0	0	0	8.8	0	8.8
196	M	40	7	10	1	1.6	0	0	290	50	0	0	0	2	3	1	3	2	0	0	0	9	1	0	0	0	0	0	11.5667	0	11.5667
197	F	60	6	8.28571	1	4	0	0	275	100	1	1	0	1	3	1	6	2	0	0	0	13	1	0	0	0	0	1	29.8333	1	10.5333
198	F	65	6	10	2	1	0	0	60	5	0	1	1	0	4	0	3	0	0	0	0	12	2	0	0	0	0	0	40.8	0	40.8
199	F	57	6	8.42857	1	1	0	0	265	30	0	0	0	1	3	0	6	1	0	0	0	9	1	0	0	0	0	0	40.8	0	40.8
200	M	67	6	9.14286	2	2	0	0	210	50	0	0	0	3	4	1	7	3	0	1	1	5	1	0	0	0	0	1	29.3667	1	7.03333
201	F	49	6	9.85714	1	1.5	0	0	240	45	1	1	0	0	3	1	7	0	0	0	0	13	1	0	0	0	0	0	40.4667	0	40.4667
202	M	66	6	10	2	3	0	0	230	15	0	0	0	2	4	1	5	2	0	0	0	13	1	0	0	0	0	0	40.4667	0	40.4667
203	F	52	7	8.14286	1	4	0	0	250	50	0	1	0	2	4	1	4	2	0	0	0	11	2	0	0	0	0	0	40.4667	0	40.4667
204	M	72	6	10	2	3	0	0	195	50	0	1	0	0	4	1	6	0	0	0	0	13	2	0	0	0	0	0	40.2333	0	40.2333
205	M	78	9	8.71429	2	4.5	0	0	225	100	0	0	0	2	4	0	12	2	0	0	0	4	1	0	0	0	0	0	40.3	0	40.3
206	M	44	6	8.28571	2	1	0	0	205	50	1	0	0	2	3	1	7	3	0	0	1	13	1	0	0	0	0	1	23.8333	1	9.63333
207	M	67	5	11.4286	1	3	0	0	225	50	0	0	0	2	4	1	7	2	0	0	0	9	1	0	0	0	0	0	35.9333	0	35.9333
208	M	67	29	10.5714	2	3.1	1	0	260	100	0	0	0	1	4	1	9	3	0	0	1	6	1	0	2	0	0	0	40.8	1	11.3667
209	M	35	9	9	1	2	0	0	190	60	1	0	0	2	4	1	6	2	0	0	0	15	2	0	0	0	0	0	40.1	0	40.1
210	M	26	6	8	1	6	0	0	130	30	0	0	0	1	4	1	5	3	1	0	9	26	2	0	2	1	0	1	20.5667	1	13.5
211	M	50	7	8.71429	1	1	1	0	281	200	1	0	0	1	4	1	8	1	0	0	0	19	2	0	0	0	0	0	39.8667	0	39.8667
212	M	63	5	9	2	6	0	0	265	100	1	1	0	2	4	1	5	3	0	0	1	9	1	0	0	0	0	1	30.7	1	27.6333
213	F	68	10	10.2857	1	0.3	0	0	295	200	1	1	0	0	4	1	5	0	0	0	0	10	2	0	0	0	0	0	39.8	0	39.8
214	M	61	20	9.42857	2	3	1	0	230	50	0	0	0	2	4	1	5	2	0	0	0	4	1	0	0	0	0	0	40.0333	0	40.0333
215	M	63	7	7.71429	2	2.7	0	0	175	50	1	1	0	1	4	1	12	1	0	0	0	10	1	0	1	0	0	0	39.3667	0	39.3667
216	M	66	6	9.14286	1	3	0	0	127	50	0	0	0	2	4	0	6	3	1	0	1	7	2	0	0	0	0	1	30.2	1	19.0667
217	F	74	9	8.85714	2	1.5	0	0	181	30	0	0	0	1	3	1	8	1	0	0	0	4	1	0	0	0	0	0	39.1667	0	39.1667
218	F	54	5	7.57143	1	3	0	0	210	50	1	1	0	2	4	1	8	1	0	1	0	19	1	0	0	0	0	0	38.9667	0	38.9667
219	F	54	5	8.14286	1	2	0	0	223	30	1	1	0	0	4	1	5	0	0	0	0	12	1	0	0	0	0	0	38.8667	0	38.8667
220	M	42	5	8.85714	1	4	0	0	220	50	1	1	0	2	4	1	6	3	0	0	1	16	1	0	1	0	0	0	38.8667	0	38.8667
221	M	67	6	9	2	1	0	0	205	50	0	1	0	2	4	1	7	2	0	0	0	6	1	0	1	0	0	0	38.9	0	38.9
222	M	62	9	8.42857	2	2.7	0	0	165	50	1	0	0	1	4	1	6	1	0	0	0	14	1	0	0	0	0	0	38.9333	0	38.9333
223	M	63	6	9.28571	1	2	0	0	156	50	0	0	0	1	3	1	8	2	0	0	0	14	1	0	0	0	0	0	38.8333	0	38.8333
224	F	56	5	9	1	0.5	0	0	209	50	0	1	0	0	4	0	7	0	0	0	0	11	1	0	0	0	0	0	38.7	0	38.7
225	F	50	14	8.57143	1	3.3	0	0	385	100	1	1	0	2	4	0	3	2	1	0	0	13	1	1	1	0	0	1	21.6667	1	17.6667
226	M	56	6	12.5714	1	4	0	0	90	50	0	1	0	2	3	1	7	3	0	0	3	15	2	0	0	0	0	0	34.8667	1	12.5667
227	M	67	8	9.71429	1	2.5	0	0	158	30	0	0	0	2	4	1	9	2	0	1	0	12	1	0	0	0	0	0	38.6333	0	38.6333
228	F	41	16	8.85714	1	1.6	0	0	260	50	1	1	0	0	4	0	5	0	0	0	0	6	1	0	0	0	0	0	38.9	0	38.9
229	F	50	9	8.85714	1	2.4	0	0	248	50	1	0	0	2	4	1	12	2	0	0	0	19	1	0	0	0	0	0	38.6667	0	38.6667
230	M	70	9	8.71429	1	3.2	1	0	290	500	1	0	0	0	3	1	10	0	0	0	0	10	1	0	0	0	0	0	38.6333	0	38.6333
231	M	75	6	8.71429	2	0.8	0	0	297	70	0	0	0	0	3	1	7	0	0	0	0	18	1	0	0	0	0	0	38.4667	0	38.4667
232	M	57	9	10.5714	1	0.5	0	0	30	10	0	0	0	0	3	1	3	0	0	0	0	13	2	0	0	0	0	0	38.4667	0	38.4667
233	F	43	9	9.14286	1	2	0	0	180	50	0	0	0	0	3	1	9	0	0	0	0	14	1	0	0	0	0	0	38.4	0	38.4
234	F	57	6	9.57143	1	1.8	0	0	284	60	1	1	0	0	4	1	8	0	0	0	0	13	1	0	0	0	0	0	38.2	0	38.2
235	M	44	7	10.1429	1	6	0	0	165	100	0	0	0	2	4	1	3.5	3	0	0	3	13	2	1	0	0	0	1	9.76667	1	4.7
236	M	42	6	8.85714	1	2	0	0	125	30	1	1	2	2	3	1	14	3	0	0	1	7	1	0	0	0	0	0	37.9667	0	37.9667
237	M	57	8	12.7143	1	3.7	0	0	244	100	1	0	0	2	4	1	5	3	0	0	6	13	1	0	0	0	0	0	36.7667	0	36.7667
238	M	46	7	9.71429	1	2.2	0	0	367	100	1	0	0	1	4	1	5	1	0	0	0	11	1	0	0	0	0	0	37.9667	0	37.9667
239	F	51	6	9.71429	1	1.8	0	0	262	100	1	1	0	2	3	1	5	3	0	0	6	11	1	0	0	0	0	0	37.7667	0	37.7667
240	M	60	7	8.71429	1	3.5	0	0	220	200	1	0	0	2	4	1	5	2	0	0	0	3	2	0	2	0	0	1	8.3	1	5.3
241	M	59	6	8.14286	1	3	0	0	185	20	0	0	0	2	4	1	7	2	0	0	0	34	1	0	0	0	0	0	37.6667	0	37.6667
242	M	67	6	8.28571	1	3	0	0	170	30	0	0	0	2	3	1	6	3	0	0	2	19	1	0	1	0	0	0	37.6667	0	37.6667
243	F	51	8	10	1	1	0	0	285	100	1	1	0	1	4	1	3	1	0	0	0	18	1	0	2	0	0	0	37.5333	0	37.5333
244	M	57	9	8.28571	1	3	1	0	303	100	0	1	0	2	3	1	3	1	0	0	0	6	1	0	0	0	0	0	37.5667	0	37.5667
245	M	26	7	8.85714	1	4	0	0	124	30	1	0	0	2	4	1	10	3	0	0	2	25	1	0	0	0	0	0	37.5	0	37.5
246	M	61	6	9.42857	1	2	0	0	216	100	0	0	0	2	3	1	6	1	0	0	0	9	1	0	0	0	0	0	37.3667	0	37.3667
247	F	61	7	10.5714	1	1.8	0	0	195	150	0	0	0	2	3	1	5	2	0	1	0	19	1	0	0	0	0	0	37.3667	0	37.3667
248	M	50	8	9.42857	1	2.5	1	0	240	50	1	0	0	2	4	1	12	2	0	0	0	10	1	0	2	0	0	0	37.3667	0	37.3667
249	M	67	8	10.4286	2	2.3	0	0	230	200	0	1	0	0	3	1	7	0	0	0	0	7	2	0	1	0	0	0	17.1	0	17.1
250	M	53	9	9.57143	1	2	0	0	168	100	0	0	0	1	4	1	9	2	0	0	0	14	2	0	0	0	0	0	37.3667	0	37.3667
251	M	42	6	9.42857	1	7	0	0	281	150	0	1	0	1	4	1	5	3	0	0	1	26	2	0	0	0	0	1	13.9333	1	6.8
252	M	54	23	8.85714	1	4	1	0	200	50	1	0	0	1	4	1	7	1	0	0	0	6	1	0	0	0	0	0	37.7333	0	37.7333
253	M	67	8	9.71429	1	2.4	0	0	240	100	0	0	0	0	3	1	2	0	0	0	0	18	2	1	0	0	0	0	37.2333	0	37.2333
254	M	64	13	8.71429	1	1	1	0	296	180	1	0	0	0	4	1	6	0	0	0	0	15	1	0	0	0	0	0	37.3	0	37.3
255	F	69	6	9.85714	2	3.5	0	0	235	50	0	0	0	3	4	1	7	3	0	0	3	22	1	0	0	0	0	0	37.0667	0	37.0667
256	M	68	9	20	2	4	0	0	232	200	1	0	0	0	4	1	5	0	0	0	0	7	2	1	1	0	0	0	28.8667	0	28.8667
257	M	43	6	9.28571	1	6	0	0	204	50	0	0	0	1	3	0	3	3	0	0	4	16	2	1	0	0	0	0	36.8667	0	36.8667
258	F	52	6	9.28571	1	2	0	0	170	50	0	1	0	0	4	1	9	0	0	0	0	16	1	0	0	0	0	0	36.8	0	36.8
259	F	49	7	9	1	2.1	0	0	190	100	1	1	0	2	4	1	7	3	0	0	2	12	2	0	0	0	0	0	36.7667	0	36.7667
260	F	66	7	11.4286	1	2	0	0	148	40	0	0	0	1	4	1	5	1	0	0	0	13	1	0	0	0	0	0	36.7333	0	36.7333
261	M	49	6	9.42857	1	2.3	0	0	201	50	1	0	0	2	3	1	6	3	0	0	1	25	1	0	0	0	0	0	36.6333	0	36.6333
262	F	37	19	8.85714	1	1.6	1	0	221	50	1	0	0	2	4	1	2	3	0	0	1	10	1	1	0	0	0	0	37	0	37
263	M	57	7	9	1	1.5	0	0	242	100	0	0	0	1	3	1	3	3	0	0	1	14	1	0	0	0	0	0	36.5667	0	36.5667
264	F	59	9	8.85714	1	2	0	0	181	50	1	1	0	1	4	1	6	3	0	0	1	12	2	0	0	0	0	0	36.6	0	36.6
265	M	74	16	9.57143	2	2.5	1	0	225	100	1	0	0	0	4	1	7	0	0	0	0	11	1	0	0	0	0	0	36.8	0	36.8
266	F	51	6	10.1429	1	4.6	0	0	310	150	1	0	0	2	4	1	5	3	0	0	1	24	1	0	1	0	0	0	36.3	1	10.8667
267	M	63	6	10	2	3	0	0	167	100	1	0	0	2	4	1	12	1	0	0	0	3	1	0	0	0	0	0	36.3	0	36.3
268	F	61	26	8.42857	2	2.5	1	0	330	50	1	0	0	2	4	1	5	3	0	0	1	9	1	0	0	0	0	0	36.8333	0	36.8333
269	M	50	10	10.2857	1	4	1	0	269	50	1	0	0	3	4	1	11	3	1	1	13	37	1	0	1	0	0	1	2.8	1	0
270	F	71	8	8.42857	2	3	1	0	167	50	0	0	0	3	4	1	3	3	1	0	1	9	1	1	2	1	0	0	36.1667	1	8.76667
271	F	68	7	12.7143	1	0.5	0	0	246	30	1	1	0	0	3	1	5	0	0	0	0	5	1	0	0	0	0	0	36.1	0	36.1
272	M	56	8	9.85714	1	3.7	0	0	190	20	1	1	0	1	3	1	10	3	0	0	2	22	1	0	0	0	0	0	36.0667	0	36.0667
273	M	53	4	9.42857	1	2.5	0	0	140	5	1	1	0	0	4	1	5	0	0	0	0	11	1	0	0	0	0	0	35.9	0	35.9
274	M	61	5	10.7143	1	1	0	0	205	10	1	1	0	0	3	1	6	0	0	0	0	15	1	0	0	0	0	0	35.8667	0	35.8667
275	F	49	2	10	1	1	0	0	47	10	1	0	0	0	3	1	5	0	0	0	0	12	2	0	0	1	0	0	35.6333	0	35.6333
276	M	69	5	8.85714	2	0.8	0	0	315	100	1	0	0	1	4	1	5.5	3	0	0	1	9	1	0	0	0	0	0	35.6	0	35.6
277	M	59	10	9.14286	1	2	1	0	280	100	1	0	0	2	4	1	6	1	0	0	0	14	2	0	0	0	0	0	35.6333	0	35.6333
278	F	70	3	12.8571	2	1	0	0	210	20	1	0	0	0	4	1	5	0	0	0	0	14	2	0	0	0	0	0	35.3333	0	35.3333
279	M	62	6	11.7143	1	1.2	0	0	341	50	0	0	0	0	4	1	5	0	0	0	0	15	1	0	0	0	0	0	35.4	1	22.2333
280	M	71	9	10.4286	3	3	0	0	188	20	0	1	0	0	4	1	5	0	0	0	0	18	1	0	0	0	0	1	14.2	1	11.1333
281	M	58	7	12.8571	1	1.3	1	0	255	20	1	0	0	1	3	1	7	1	0	0	0	12	1	0	0	0	0	0	35.3667	0	35.3667
282	M	59	5	9.57143	1	3	0	0	204	50	0	0	0	0	4	1	6.5	0	0	0	0	19	1	0	1	0	0	0	31.4667	0	31.4667
283	M	43	5	9	1	1.3	0	0	300	150	1	0	0	1	4	1	7	3	0	0	2	22	1	0	0	0	0	0	35.2	0	35.2
284	F	59	12	10.1429	1	1	1	0	160	25	1	1	0	0	4	1	5	0	0	0	0	12	2	0	0	0	0	0	35.3333	0	35.3333
285	F	42	6	10.1429	1	3	0	0	285	10	1	1	0	2	4	1	4	1	0	0	0	8	1	0	0	0	0	0	34.9667	1	9.63333
286	F	63	7	9	1	2.1	0	0	220	150	0	0	0	2	3	1	6	3	0	0	1	10	2	0	0	0	0	0	34.9	0	34.9
287	M	43	5	8.57143	1	2.2	0	0	259	150	1	0	0	1	3	1	5	3	0	0	1	9	1	0	0	0	0	0	34.7333	0	34.7333
288	F	59	6	8.71429	1	2.1	0	0	235	60	0	0	0	0	4	1	6	0	0	0	0	12	1	0	0	0	0	0	34.7333	0	34.7333
289	M	72	5	8.28571	1	2	0	0	169	50	1	0	0	1	4	1	8	1	0	0	0	21	1	0	0	0	0	0	34.6667	0	34.6667
290	M	28	5	13	1	2	0	0	320	150	1	1	0	1	4	0	4	1	0	0	0	13	1	0	2	0	0	0	34.6667	0	34.6667
291	F	69	10	7.85714	2	2.4	1	0	263	100	1	0	0	2	4	1	8.5	3	0	0	1	12	1	0	0	1	0	0	34.7667	0	34.7667
292	M	51	7	7.57143	1	5	0	0	170	50	0	0	0	2	4	1	7	1	0	0	0	20	1	0	0	0	0	0	34.4333	0	34.4333
293	M	56	10	7.28571	1	1	0	0	220	50	1	0	0	2	4	1	6	3	0	0	1	11	1	0	0	0	0	0	34.4667	0	34.4667
294	F	62	5	9	2	1	0	0	188	50	1	0	0	0	4	1	6	0	0	0	0	7	1	0	0	0	0	0	34.2	1	30.1333
295	M	50	6	9	1	2.5	0	0	227	150	1	0	0	1	4	1	6	1	0	0	0	22	2	0	0	0	0	0	34.2	0	34.2
296	F	62	8	7.85714	2	2.8	0	0	190	50	1	1	0	1	4	1	8	2	0	0	0	10	1	0	0	0	0	0	34.2333	0	34.2333
297	M	61	6	8.85714	2	2	0	0	312	100	0	0	0	2	4	1	7	1	0	0	0	7	1	0	0	0	0	0	34	0	34
298	F	28	9	8.71429	1	2.5	1	0	210	30	1	0	0	0	4	1	8.5	0	0	0	0	30	1	0	0	0	0	0	34	0	34
299	M	63	11	8	1	2.6	0	0	25	5	1	1	0	2	4	1	4	2	0	0	0	15	1	0	0	1	0	0	34	1	11.7
300	M	48	9	8	1	1.7	0	0	217	50	0	0	0	2	4	1	9	1	0	0	0	20	1	0	0	0	0	0	33.8	0	33.8
301	M	69	6	9.14286	1	3.1	0	0	138	30	0	0	0	1	4	1	8	2	0	0	0	11	1	0	0	0	0	0	33.5333	0	33.5333
302	M	44	6	10.2857	1	2.2	0	0	202	200	0	0	0	2	4	0	3	1	0	0	0	8	2	0	0	0	0	0	33.5333	0	33.5333
303	M	73	8	8.14286	2	3	0	0	212	20	1	0	0	2	4	1	15	2	0	0	0	10	1	0	2	0	0	0	33.5	0	33.5
304	F	36	7	8.71429	1	1.5	0	0	345	100	0	0	0	2	4	1	6	1	0	0	0	13	1	0	0	0	0	0	33.3333	0	33.3333
305	F	50	6	10	1	2	0	0	445	100	0	1	0	1	4	1	4	2	0	0	0	30	1	0	0	0	0	0	33.2667	0	33.2667
306	M	56	6	10.7143	1	3	0	0	167	30	0	0	0	2	4	1	5	3	0	1	5	16	1	0	0	0	0	0	33.2333	0	33.2333
307	M	50	6	5.42857	1	0.9	0	0	220	100	0	0	0	0	3	1	6	0	0	0	0	7	2	0	0	0	0	0	33.1333	0	33.1333
308	M	65	5	8.14286	1	1.3	0	0	260	50	0	0	0	0	4	1	8	0	0	0	0	16	1	0	0	0	0	0	33.1	0	33.1
309	M	66	5	8.42857	1	2	0	0	215	20	1	0	0	3	4	1	5	1	0	0	0	7	1	0	0	0	0	0	33.0333	1	17.8
310	F	63	6	9	1	1.3	0	0	237	100	0	0	0	2	4	1	3	3	0	0	3	16	2	1	0	0	0	0	33.0333	0	33.0333
311	M	60	7	11.8571	1	7	0	0	222	200	0	0	0	0	4	1	4	0	0	0	0	9	2	1	0	0	0	0	33.0333	0	33.0333
312	F	59	6	8.28571	1	1.5	0	0	237	30	0	0	0	1	4	1	8	1	0	0	0	6	1	0	0	0	0	0	33	0	33
313	M	54	8	11.7143	1	2.4	0	0	190	50	0	0	0	1	3	1	11	1	0	0	0	34	1	0	0	0	0	0	33.0333	0	33.0333
314	F	78	6	5.14286	2	4	0	0	275	20	0	0	0	2	4	1	7	2	0	0	0	20	2	0	0	0	0	0	32.8	0	32.8
315	M	61	6	9.42857	1	4	0	0	160	100	1	0	0	1	3	0	7	1	0	0	0	7	2	0	0	0	0	0	32.6667	0	32.6667
316	M	61	6	8.85714	2	2.1	0	0	241	50	1	1	0	1	4	1	5	1	0	0	0	17	1	0	0	0	0	0	32.6	0	32.6
317	M	51	5	8	1	4	0	0	155	400	1	1	0	1	3	1	7	3	0	0	1	18	1	0	1	0	0	0	32.5333	0	32.5333
318	M	53	9	8.85714	1	1.5	0	0	190	50	1	0	0	0	4	1	6	0	0	0	0	4	2	0	1	0	0	0	32.6333	0	32.6333
319	F	41	5	8.71429	1	0.7	0	0	172	100	1	0	0	0	4	0	6	0	0	0	0	13	2	0	0	0	0	0	32.4333	0	32.4333
320	F	62	7	8.71429	1	5	0	0	171	100	1	0	0	2	3	1	6	2	0	0	0	9	2	0	0	0	0	0	32.3667	0	32.3667
321	F	63	9	14.2857	1	3	0	0	228	20	1	0	0	2	4	1	12	2	0	0	0	19	1	0	0	0	0	0	31.4333	0	31.4333
322	M	63	6	7.71429	1	2	0	0	140	20	1	0	0	1	3	1	8	1	0	0	0	16	1	0	1	0	0	0	31.9667	0	31.9667
323	F	66	6	9.85714	2	2	0	0	141	50	1	1	0	1	4	1	5	3	0	0	3	14	1	0	0	0	0	0	31.9333	0	31.9333
324	F	50	6	9.42857	1	3	0	0	134	50	0	0	0	0	3	0	6	0	0	0	0	18	1	0	0	0	0	0	31.9333	0	31.9333
325	M	32	6	9.14286	1	3.7	0	0	277	100	1	0	0	3	3	1	5	3	1	0	3	22	1	0	0	0	0	0	31.9	0	31.9
326	M	56	7	8.57143	1	3	0	0	240	100	1	1	0	3	4	1	8.5	2	0	0	0	14	2	0	0	0	0	0	31.9333	0	31.9333
327	M	71	5	9.57143	2	2	0	0	300	30	1	0	0	2	4	1	8	2	0	0	0	13	1	0	0	0	0	0	31.8333	0	31.8333
328	F	61	6	11.2857	1	1.8	0	0	154	50	1	0	0	2	3	1	6	1	0	0	0	10	1	0	2	0	0	0	31.8333	0	31.8333
329	M	43	7	7.85714	1	2	0	0	174	50	1	0	0	2	4	1	10	1	0	0	0	22	1	0	0	0	0	0	31.8667	0	31.8667
330	F	38	12	7.85714	1	3.5	1	1	276	100	1	1	0	1	4	1	4	3	0	0	1	26	1	0	0	0	0	0	31.8667	0	31.8667
331	F	58	5	9	1	1.8	0	0	209	50	1	0	0	0	4	1	4.5	0	0	0	0	24	1	0	0	0	0	0	31.6333	1	15.4
332	M	47	7	9.71429	1	3	1	0	235	100	0	0	0	1	3	1	3	3	0	0	3	10	1	0	2	0	0	1	19.5	1	14.4
333	M	40	6	9	2	2	0	0	158	50	1	1	0	0	3	1	10	0	0	0	0	12	1	0	0	0	0	0	31.6333	0	31.6333
334	M	34	8	8.85714	1	3	1	0	170	50	0	0	0	1	4	1	6	3	0	0	1	29	1	0	0	0	0	0	31.6667	0	31.6667
335	F	51	6	9.28571	1	3	0	0	166	20	0	0	0	1	3	1	5	2	0	0	0	5	1	0	0	0	0	0	31.6	0	31.6
336	M	39	9	8.57143	1	2	0	0	224	30	1	0	0	2	4	1	9	3	1	0	6	26	1	0	0	0	0	0	31.6667	0	31.6667
337	M	55	6	11.1429	1	2.5	0	0	216	100	1	0	0	0	4	1	6	0	0	0	0	8	2	0	0	0	0	0	31.4667	0	31.4667
338	M	52	3	8.42857	1	1.5	0	0	40	15	1	0	0	2	4	0	4	1	0	0	0	15	2	0	1	0	0	0	31.3333	0	31.3333
339	M	49	8	12.2857	1	4	1	0	265	100	0	0	0	2	4	1	2.5	3	0	0	1	14	1	1	0	0	0	0	31.3667	0	31.3667
340	F	62	7	9.57143	1	3	0	0	208	30	0	0	0	1	4	1	2.5	3	0	0	2	11	1	1	0	0	0	0	31.2667	0	31.2667
341	M	46	18	10.4286	1	5	1	0	165	50	0	0	0	3	3	1	5	2	0	0	0	6	2	0	0	0	0	1	9.3	1	1.16667
342	M	50	9	7.85714	1	2.8	0	0	221	20	1	0	0	2	4	1	7	3	0	0	7	18	1	0	0	0	0	0	31.1667	0	31.1667
343	M	65	7	9.85714	2	1.8	0	0	269	50	1	0	0	1	4	1	9	1	0	0	0	13	1	0	0	0	0	0	31	0	31
344	M	66	6	9.14286	2	3	0	0	235	200	1	0	0	0	4	1	7	0	0	0	0	13	1	0	0	0	0	0	30.9333	0	30.9333
345	M	76	1	17.7143	2	1.5	0	0	59	50	0	0	0	0	3	0	3	0	0	0	0	17	2	0	0	0	0	0	30.7333	0	30.7333
346	F	52	7	8.85714	1	3	0	0	184	50	0	0	0	2	4	1	4	1	0	0	0	16	1	0	0	0	0	0	30.9333	1	5.6
347	M	52	8	8.28571	1	1.5	0	0	225	50	1	0	0	0	4	0	8	0	0	0	0	11	1	0	0	0	0	0	30.9333	0	30.9333
348	M	65	17	10.8571	2	1	0	0	265	50	0	0	0	0	4	1	10	0	0	0	0	14	3	0	0	0	0	0	31.2	0	31.2
349	M	47	39	9.85714	1	1.7	1	0	245	150	1	0	0	2	4	1	2	3	0	0	2	8	2	1	0	0	0	0	31.8667	0	31.8667
350	M	52	6	10.8571	2	0.8	0	0	147	20	0	0	0	0	3	1	7	0	0	0	0	16	1	0	0	0	0	0	30.6667	0	30.6667
351	M	70	9	9	1	1	1	0	437	50	1	0	0	1	4	1	7	2	0	0	0	15	3	0	0	0	0	0	30.7333	0	30.7333
352	M	57	8	8.57143	1	1.8	0	0	295	100	1	1	0	0	4	1	11	0	0	0	0	3	3	0	1	0	0	0	30.6667	0	30.6667
353	M	65	5	8.42857	1	1.5	0	0	235	50	0	0	0	2	3	1	6	2	0	0	0	19	1	0	0	0	0	0	30.5333	0	30.5333
354	M	36	5	8.57143	1	1.5	0	0	238	80	0	0	0	2	3	1	5	1	0	0	0	15	1	0	0	0	0	0	30.4333	0	30.4333
355	M	63	7	8.57143	2	1.5	0	0	392	50	0	0	0	0	3	1	7	0	0	0	0	9	3	0	0	0	0	0	30.5	0	30.5
356	M	40	5	12.5714	1	6	0	0	190	30	1	0	0	3	4	1	12	2	0	0	0	31	1	0	2	0	0	0	26.2667	0	26.2667
357	M	48	7	9.42857	1	3	0	0	172	50	0	0	0	0	4	1	6	3	0	0	1	10	1	0	0	0	0	0	30.2	0	30.2
358	F	41	5	8.42857	1	1.8	0	0	182	80	0	1	0	0	3	1	6	0	0	0	0	4	2	0	0	0	0	0	30	0	30
359	M	45	8	8.14286	1	2.5	0	0	296	250	0	0	0	2	4	1	2	3	0	0	1	24	3	1	0	0	0	0	30.0667	0	30.0667
360	F	61	46	8.42857	2	2	0	0	319	200	1	1	0	1	4	1	4.5	1	0	0	0	13	1	1	0	0	0	0	31.1667	0	31.1667
361	M	46	8	7.85714	1	3	0	0	260	80	0	0	0	0	4	1	7	0	0	0	0	7	3	0	0	0	0	0	29.7667	0	29.7667
362	M	55	6	8.28571	1	2	0	0	272	50	0	0	0	2	3	1	6	1	0	0	0	12	1	0	0	0	0	0	29.6333	1	22.5
363	M	63	8	9.85714	1	3.5	1	1	237	50	0	0	0	1	4	1	3	3	1	0	1	16	2	0	0	1	0	0	29.6333	0	29.6333
364	M	64	8	8.14286	2	2	0	0	140	30	1	0	0	2	3	1	7	2	0	0	0	12	1	0	0	0	0	0	29.6	0	29.6
365	F	56	8	8.71429	2	1	0	0	400	100	0	0	0	1	4	1	9	2	0	1	0	4	3	0	0	0	0	0	29.6	0	29.6
366	F	52	7	7.85714	1	4	0	0	181	5	0	0	0	1	4	1	9	2	0	0	0	12	1	0	0	0	0	0	29.5667	0	29.5667
367	M	58	6	8.14286	1	2	0	0	178	15	1	0	0	2	3	1	9	3	0	0	1	13	1	0	0	0	0	0	29.5333	0	29.5333
368	F	50	8	8	1	1.5	0	0	297	50	0	0	0	2	3	1	7	1	1	0	0	21	3	0	0	0	0	0	29.5333	0	29.5333
369	F	64	3	9.85714	1	0.5	0	0	36	10	1	0	0	2	4	1	6	1	0	0	0	18	2	0	0	0	0	0	29.2667	0	29.2667
370	M	70	5	8.85714	1	1.8	0	0	225	50	0	0	0	0	4	1	6	0	0	0	0	13	1	0	1	1	0	0	29.3333	0	29.3333
371	M	52	6	8.71429	1	4	0	0	225	200	0	0	0	1	3	1	6	3	0	0	2	10	2	0	0	1	0	0	29.3667	0	29.3667
372	M	67	6	8.85714	1	1	0	0	285	150	0	0	0	0	3	1	7	0	0	0	0	17	3	0	0	0	0	0	29.3333	0	29.3333
373	M	55	9	9.14286	1	2	0	0	249	50	1	0	0	0	4	1	2	0	0	0	0	8	1	1	0	0	0	0	29.3	0	29.3
374	M	52	6	7.85714	1	6	0	0	195	30	0	0	0	2	3	1	7	1	0	0	0	25	1	0	0	0	0	0	29.1667	1	6.86667
375	M	66	55	10.7143	3	4	1	0	246	100	0	0	0	0	3	1	5.5	0	0	0	0	4	1	0	0	0	0	0	30.7667	0	30.7667
376	F	54	12	10	1	3.9	0	0	225	100	0	0	0	2	4	1	2	3	0	1	2	16	1	1	0	0	0	0	29.0667	0	29.0667
377	M	59	16	9	1	2	1	0	235	100	0	0	0	2	4	1	4	2	0	0	0	5	1	1	1	0	0	0	29.0667	0	29.0667
378	F	60	24	9	1	4	1	0	294	10	1	0	0	2	4	1	2.5	2	1	0	0	16	1	1	0	0	0	0	29.3	0	29.3
379	M	66	5	7.71429	2	0.7	0	0	284	100	0	1	0	2	3	1	6	1	0	0	0	6	3	0	0	0	0	0	28.6333	0	28.6333
380	M	34	5	8.57143	1	3	0	0	162	100	0	0	0	2	4	1	2	3	1	0	1	25	1	1	0	0	0	0	28.5667	0	28.5667
381	F	67	8	8.71429	2	1.5	0	0	490	100	0	1	0	1	4	1	2	1	0	0	0	2	3	1	0	0	0	0	3.26667	0	3.26667
382	M	56	8	8.71429	1	1.2	0	0	375	50	1	0	0	2	4	1	8	1	0	0	0	12	1	0	0	0	0	0	28.4333	0	28.4333
383	M	52	7	8.14286	1	4.4	0	0	223	10	1	0	0	2	4	1	8.5	2	1	1	0	4	1	0	0	0	0	0	28.4	0	28.4
384	M	63	6	8.85714	1	2.7	0	0	210	50	1	0	0	2	3	1	10	1	0	0	0	11	1	0	1	1	0	0	28.3667	0	28.3667
385	M	39	6	8.14286	1	1	0	0	441	100	0	1	0	1	3	1	4	1	0	0	0	12	3	0	0	1	0	0	28.3667	0	28.3667
386	M	56	7	8	1	1.9	0	0	213	100	1	0	0	2	3	1	5	1	0	0	0	6	1	0	0	0	0	0	28.1667	0	28.1667
387	M	59	5	9.85714	1	2.5	0	0	205	20	0	0	0	1	4	1	6	1	0	0	0	21	1	0	0	0	0	0	28	0	28
388	M	61	5	9.14286	2	3	0	0	215	10	0	0	0	2	4	1	8	2	0	0	0	3	2	0	0	0	0	0	27.9333	0	27.9333
389	M	62	9	8.85714	2	1.3	0	0	302	50	1	0	0	0	3	1	8	0	0	0	0	15	3	0	1	0	0	0	27.9667	0	27.9667
390	M	64	7	9.57143	3	2.3	0	0	280	100	1	0	0	2	4	1	2	1	0	0	0	7	1	1	0	0	0	0	27.7	0	27.7
391	F	59	7	8.85714	1	2	0	0	324	100	1	0	0	0	4	1	1.5	0	0	0	0	20	3	1	0	0	0	0	27.6667	1	7.43333
392	M	52	9	8.85714	1	2	0	0	345	50	1	0	0	2	4	1	8	1	0	0	0	19	3	0	0	0	0	0	27.7333	0	27.7333
393	M	53	8	9.71429	1	3	0	0	252	50	1	0	0	3	4	1	9	0	1	1	0	17	1	0	0	0	0	0	27.7	0	27.7
394	M	42	5	8.85714	1	2.2	0	0	179	50	1	1	0	1	3	0	5	1	0	0	0	13	1	0	0	0	0	0	7.26667	0	7.26667
395	F	50	6	9.71429	1	1.5	0	0	309	20	0	0	0	0	3	1	3	3	0	0	1	17	3	0	0	0	0	0	27.4667	0	27.4667
396	M	62	7	9.14286	1	2	0	0	181	100	0	0	0	2	3	1	5	1	0	0	0	11	2	0	0	0	0	0	27.5	0	27.5
397	M	69	6	10.4286	1	2	0	0	170	100	0	0	0	1	3	1	5	2	0	0	0	16	2	0	0	0	0	0	27.4333	0	27.4333
398	F	44	6	9.14286	1	2	0	0	160	50	0	0	0	0	3	1	6	0	0	0	0	16	1	0	0	0	0	0	27.4333	0	27.4333
399	M	75	6	8.42857	3	2.6	0	0	320	50	0	1	0	0	4	1	6	0	0	0	0	21	1	0	0	0	0	0	27.2667	0	27.2667
400	M	61	5	8	1	2.2	0	0	233	50	0	0	0	1	4	1	6	1	0	0	0	15	1	0	0	0	0	0	27.1667	0	27.1667
401	F	63	13	9	1	4.2	1	0	170	50	0	0	0	3	4	1	7	3	1	0	3	21	1	0	0	0	0	0	27.4	0	27.4
402	M	72	7	10	2	2	1	0	292	300	0	0	0	1	3	1	2.5	1	0	0	0	13	1	1	0	0	0	0	27.2	0	27.2
403	F	53	5	10.2857	1	0.8	0	0	201	50	1	0	0	0	4	1	6	0	0	0	0	9	1	0	0	0	0	0	26.9667	0	26.9667
404	M	63	8	9.28571	2	4	0	0	259	20	1	0	0	2	4	1	10	3	0	0	2	12	3	0	0	0	0	0	27	0	27
405	F	58	8	8.14286	1	2.5	0	0	123	30	1	0	0	1	2	1	6	1	0	0	0	18	2	0	0	0	0	0	26.9667	0	26.9667
406	F	40	6	12.8571	1	1.8	0	0	251	20	0	0	0	1	4	1	6	1	0	0	0	15	3	0	0	0	0	0	26.8333	0	26.8333
407	M	63	5	12.4286	2	6	0	0	237	100	0	0	0	2	4	1	2.5	3	1	0	2	22	1	1	0	0	0	0	26.7	0	26.7
408	M	52	5	9	1	1.5	0	0	252	100	1	0	0	0	4	1	5	0	0	0	0	9	1	0	0	0	0	0	8.43333	0	8.43333
409	M	67	8	9.28571	2	1.8	0	0	245	500	1	0	0	2	4	1	4	2	0	0	0	19	2	0	0	0	0	0	26.7333	0	26.7333
410	M	50	7	9.14286	1	1	0	0	238	100	0	0	0	2	4	1	4	1	0	0	0	12	2	0	0	0	0	0	26.5333	0	26.5333
411	M	70	7	9.28571	2	2.7	0	0	174	20	0	0	0	2	3	1	12	1	1	1	0	12	1	0	0	0	0	1	16.3667	1	13.3333
412	M	71	32	11	2	4	1	0	325	100	1	0	0	2	3	1	3.5	3	0	0	1	18	1	1	0	0	0	0	27.2	0	27.2
413	F	64	6	8.71429	2	1.7	0	0	420	50	1	0	0	2	3	1	4	2	1	0	0	6	3	0	2	0	0	0	26.3	1	5.2
414	M	53	6	11.1429	1	2	0	0	220	30	0	0	0	0	3	0	6	0	0	0	0	8	1	0	0	0	0	0	26.2333	0	26.2333
415	F	76	8	10.7143	2	2.7	0	0	173	20	1	0	0	1	4	1	7	1	0	0	0	12	1	0	0	0	0	0	26.1	1	24.0667
416	M	53	14	10.2857	1	1	1	0	170	20	0	0	0	0	3	1	6	0	0	0	0	17	1	0	1	0	0	0	26.2667	0	26.2667
417	F	50	7	10.5714	1	3	0	0	184	40	0	0	0	3	3	1	2	2	1	0	0	14	1	1	0	0	0	0	25.8667	0	25.8667
418	F	58	6	10	1	2.5	0	0	116	20	1	1	0	0	3	1	6	0	0	0	0	15	1	0	0	0	0	0	25.8333	0	25.8333
419	M	73	6	9.28571	2	1	0	0	219	100	1	0	0	1	4	1	13	1	0	0	0	18	3	0	0	0	0	0	25.8333	0	25.8333
420	M	72	15	9	2	2.1	1	0	404	100	0	0	0	2	4	0	7	3	0	0	2	10	1	0	0	0	0	0	26.1	0	26.1
421	F	49	34	9.85714	1	1.3	1	0	373	100	0	0	0	1	3	1	2.5	1	0	0	0	13	3	1	0	0	0	0	26.5333	0	26.5333
422	F	39	8	9	1	5	0	0	225	70	1	0	0	2	3	1	9	3	0	0	4	13	3	0	0	0	0	0	25.6	0	25.6
423	M	34	7	8.85714	1	7	0	0	437	20	1	0	0	1	3	1	7	3	1	0	1	25	3	0	0	0	0	0	25.3667	0	25.3667
424	F	44	8	10	1	2	0	0	175	30	0	0	0	1	3	1	4	3	0	0	2	19	1	0	0	0	0	0	25.3333	1	8.06667
425	M	67	11	7.57143	1	1	0	0	295	100	1	0	0	2	4	1	10	3	0	0	2	6	3	0	0	0	0	0	25.4	0	25.4
426	M	52	6	8.85714	1	1.2	0	0	255	50	1	0	0	0	3	1	6	0	0	0	0	9	1	0	1	0	0	0	25.1	1	9.86667
427	F	50	7	9	1	2	0	0	150	50	1	0	0	3	3	1	5	1	0	0	0	21	1	0	0	0	0	0	25.0667	0	25.0667
428	F	72	7	9.71429	2	3	0	0	116	30	0	0	0	0	4	1	12	0	0	0	0	11	1	0	0	0	0	0	24.9667	0	24.9667
429	F	77	25	8.85714	2	3	1	0	280	100	1	0	0	2	4	1	9	2	0	0	0	7	3	0	0	0	0	0	25.1333	0	25.1333
430	M	63	7	10.5714	1	1.5	0	0	145	30	0	0	0	1	3	1	6	1	0	0	0	22	1	0	0	0	0	0	24.5	0	24.5
431	F	71	6	10.7143	2	2.1	0	0	255	20	0	0	0	2	4	0	7	2	0	0	0	4	1	0	0	0	0	0	24.4667	0	24.4667
432	M	53	8	10.4286	1	3.5	0	0	146	10	0	0	0	2	4	1	2.5	3	1	1	1	10	1	1	0	0	0	0	24.5	1	7.56667
433	F	60	7	11	1	1.5	0	0	147	10	0	0	0	0	4	1	4	0	0	0	0	6	1	0	0	0	0	0	24.4667	0	24.4667
434	M	75	7	9.85714	2	3	0	0	146	10	0	0	0	0	3	1	5	0	0	0	0	8	1	0	0	0	0	0	24.4667	0	24.4667
435	M	70	6	9	2	2.3	0	0	300	50	1	0	0	1	4	1	6	2	0	0	0	7	3	0	0	0	0	0	24.4333	0	24.4333
436	M	56	7	10.5714	1	5	0	0	127	50	0	0	0	2	3	1	5	3	0	0	1	21	1	0	0	0	0	0	24.4333	0	24.4333
437	M	46	7	10	1	5	0	0	275	50	1	0	0	0	4	1	6	0	0	0	0	16	1	0	0	0	0	0	24.4333	0	24.4333
438	F	47	8	13.4286	1	3.7	0	0	175	20	0	0	0	0	3	1	8	0	0	0	0	21	1	0	0	0	0	0	24.4667	0	24.4667
439	M	69	9	10.2857	2	3	0	0	232	50	1	0	0	1	4	0	10	2	0	0	0	11	3	0	0	0	0	0	24.4333	0	24.4333
440	M	72	18	10	2	2	0	0	202	200	0	0	0	3	3	0	8	2	0	0	0	13	1	0	0	0	0	0	24.6333	0	24.6333
441	M	51	5	10.5714	1	3.5	0	0	147	20	0	0	0	1	3	1	8	3	0	0	4	22	1	0	0	0	0	0	24.0667	0	24.0667
442	F	41	5	6.28571	1	3	0	0	130	20	0	0	0	3	4	1	6	4	1	1	3	7	1	0	0	0	0	1	3.83333	1	0
443	F	67	7	8.71429	2	2.5	0	0	230	50	1	0	0	1	4	1	12	3	0	0	1	15	1	0	2	0	0	0	24.0667	0	24.0667
444	F	43	6	7.57143	1	4.5	0	0	155	50	1	0	0	1	4	1	10	2	0	0	0	17	3	0	1	1	0	0	23.9667	0	23.9667
445	M	51	7	9	1	1.5	0	0	235	50	1	0	0	0	4	1	7	0	0	0	0	11	3	0	0	0	0	0	23.9667	0	23.9667
446	F	57	5	10.7143	1	2	0	0	180	50	1	0	0	1	4	0	6	1	0	0	0	9	1	0	0	0	0	0	23.7333	0	23.7333
447	F	52	6	12.1429	1	2	0	0	130	20	0	1	0	2	3	1	6	2	0	0	0	16	1	0	0	0	0	0	23.7333	0	23.7333
448	M	74	6	9	2	4.4	0	0	327	50	0	1	0	2	4	1	5	3	0	0	2	16	1	0	0	1	0	0	23.7	0	23.7
449	M	66	9	12	2	2	0	0	305	100	0	1	0	1	4	1	6	3	0	0	1	19	1	0	0	0	0	0	23.7	0	23.7
450	M	59	7	10.7143	1	2	1	0	110	75	0	0	0	0	3	1	5	0	0	0	0	5	2	0	0	0	0	0	23.5667	0	23.5667
451	F	45	17	7.71429	1	1	1	0	296	50	0	1	1	1	3	0	4	0	0	0	0	11	3	0	0	0	0	0	0	0	0
452	M	36	7	7.57143	1	3	0	0	175	20	0	0	0	1	3	1	6	2	0	0	0	16	1	0	0	0	0	0	23.3333	0	23.3333
453	F	78	11	8.71429	2	2.1	0	0	254	150	1	1	0	3	4	1	2	3	0	0	3	15	2	1	0	0	0	0	23.2333	1	15.1333
454	F	63	6	8.14286	2	2	1	0	178	100	0	0	0	1	3	1	7	2	0	0	0	12	1	0	0	0	0	0	22.9667	0	22.9667
455	M	48	7	8.42857	1	3	0	0	220	20	0	0	0	2	4	1	5	2	0	0	0	11	1	0	0	0	0	0	22.9667	0	22.9667
456	M	55	9	10.7143	1	1.5	0	0	215	50	1	0	0	0	3	1	10	0	0	0	0	15	1	0	0	0	0	0	23.0333	0	23.0333
457	F	61	6	9.28571	1	3	0	0	197	50	1	0	0	1	4	1	14	2	0	0	0	12	3	0	0	0	0	0	22.8	0	22.8
458	M	50	7	14	1	4	0	0	330	60	1	0	0	1	4	1	4	2	0	0	0	4	3	1	0	0	0	0	22.8	0	22.8
459	M	65	10	9.85714	2	3.2	1	0	250	20	1	0	0	2	4	1	9	2	0	0	0	9	2	0	0	0	0	0	22.8667	0	22.8667
460	F	60	6	8.28571	1	4	0	0	130	20	0	1	0	1	3	1	9	3	0	0	1	14	1	0	0	0	0	0	22.7333	1	11.6
461	F	68	6	7.85714	2	1.5	0	0	135	50	0	0	0	1	4	1	6	1	0	0	0	13	1	0	0	0	0	0	22.6333	0	22.6333
462	M	53	41	11.7143	1	6	1	0	315	100	1	0	0	2	4	1	9	2	0	0	0	16	1	0	0	0	0	0	23.7667	0	23.7667
463	M	41	6	8.42857	1	3	0	0	150	25	1	0	0	2	4	1	8	2	0	0	0	14	1	0	0	0	0	0	22.5	0	22.5
464	M	51	10	8	1	4	0	0	240	50	0	0	0	2	4	1	8	2	0	0	0	8	3	0	0	0	0	0	22.5667	0	22.5667
465	M	54	9	9.14286	1	5	0	0	221	50	1	0	0	1	4	1	11	2	0	0	0	20	3	0	0	0	0	0	22.3333	0	22.3333
466	M	41	25	8	1	4	1	0	355	50	1	0	0	2	4	1	7	3	1	0	2	22	3	0	0	0	0	1	16.4667	1	11.4333
467	F	58	6	13.5714	1	2.2	0	0	121	20	1	0	0	0	3	1	6	0	0	0	0	12	1	0	0	0	0	0	21.9333	0	21.9333
468	M	70	7	7.57143	2	3	0	0	281	50	1	0	0	2	4	1	6	1	0	0	0	21	1	0	0	0	0	0	21.9	0	21.9
469	F	55	8	9	1	2.4	0	0	230	80	0	0	0	2	4	1	10	1	0	0	0	11	3	0	0	0	0	0	21.8667	0	21.8667
470	F	58	8	11	1	2.5	0	0	365	50	1	0	0	2	4	1	4	1	0	0	0	7	2	0	0	0	0	0	21.8333	1	11.7
471	F	61	10	14	1	3	1	0	270	50	1	0	0	1	4	1	11	1	0	0	0	10	3	0	0	0	0	0	19.3	0	19.3
472	F	69	10	8.85714	2	2	1	0	378	50	1	0	0	2	4	1	9	2	0	0	0	8	3	0	0	0	0	0	21.8667	0	21.8667
473	M	53	7	9	1	1	0	0	261	100	1	0	0	1	4	1	6	2	0	0	0	4	2	0	0	0	0	0	21.4	1	17.3333
474	M	67	16	9.85714	2	2.3	1	0	368	300	0	0	0	1	4	1	5	2	0	0	0	14	1	1	0	0	0	0	21.6667	0	21.6667
475	F	63	6	9.28571	1	2	0	0	141	20	0	0	0	1	4	1	6	3	0	0	1	15	1	0	0	0	0	0	21.3333	0	21.3333
476	F	42	8	8.28571	1	2.9	0	0	125	30	0	1	0	1	4	1	4	1	0	0	0	16	2	0	0	1	0	0	21.3333	0	21.3333
477	M	46	12	9.71429	1	3.5	0	0	399	100	1	0	0	2	3	1	5	1	0	0	0	11	2	0	0	0	0	0	21.4	0	21.4
478	M	54	6	9	1	1.5	0	0	310	50	1	0	0	1	3	1	9	3	0	0	1	14	3	0	0	0	0	0	19.0667	0	19.0667
479	M	48	6	11.8571	1	4	0	0	188	50	1	0	0	2	3	1	2.5	3	0	0	2	16	1	1	0	0	0	0	21	1	17.9333
480	M	66	27	9	2	4	0	0	285	100	1	1	0	2	3	0	2	2	0	0	0	10	3	1	1	0	0	0	21.6333	0	21.6333
481	F	39	6	8.14286	1	1.5	0	0	132	20	1	0	0	0	4	0	4	3	0	0	2	15	1	0	0	0	0	0	20.9	1	7.73333
482	F	73	8	9.85714	2	1.8	0	0	304	150	1	0	0	1	4	0	4	1	0	0	0	5	3	0	0	0	0	0	20.9333	0	20.9333
483	M	70	6	8.28571	1	3	0	0	108	20	0	0	0	1	3	1	7	2	0	0	0	7	1	0	1	0	0	0	20.8667	0	20.8667
484	F	45	6	12	1	1	0	0	230	100	1	0	0	0	2	0	3	0	0	0	0	19	2	0	1	0	0	0	17.9	0	17.9
485	F	49	7	11.4286	1	3.5	0	0	144	50	1	1	0	3	4	1	5	3	1	0	1	3	1	0	0	0	0	0	20.6667	0	20.6667
486	M	58	17	11.1429	1	2.8	0	0	200	100	1	0	0	1	3	1	9.5	1	0	0	0	12	3	0	0	0	0	0	20.9333	0	20.9333
487	F	34	6	8.28571	1	1.5	0	0	135	20	0	0	0	1	3	1	4.5	1	1	0	0	6	1	0	0	0	0	0	20.1667	0	20.1667
488	M	45	7	8.42857	1	3	1	0	167	20	1	1	0	2	3	1	7	2	1	1	0	9	1	0	0	0	0	0	20.1667	0	20.1667
489	M	41	7	10.4286	1	2	0	0	300	150	0	0	0	2	3	0	3	2	0	0	0	12	1	0	0	0	0	0	20.1333	1	12.0667
490	F	59	7	10.8571	1	2.5	0	0	260	50	0	0	0	1	4	1	4	1	0	0	0	17	1	0	0	0	0	0	20.0667	0	20.0667
491	F	67	7	11	2	1.5	0	0	230	100	0	0	0	1	3	1	4	1	0	0	0	5	1	0	0	0	0	0	19.9333	0	19.9333
492	F	57	6	8.14286	1	2	0	0	218	50	0	0	0	2	3	1	4	1	1	0	0	12	1	0	0	0	0	0	19.7333	0	19.7333
493	M	66	6	13.4286	2	2	0	0	170	50	1	0	0	2	4	1	6	2	0	0	0	27	1	0	2	1	0	0	19.7	0	19.7
494	M	51	16	11.1429	1	4.2	1	0	375	100	1	0	0	2	4	0	5	2	1	0	0	18	3	0	0	0	0	0	20	1	17.9667
495	M	58	5	10.8571	1	3	0	0	232	100	0	1	1	2	4	1	8	2	0	1	0	4	3	0	0	0	0	0	19.5333	0	19.5333
496	M	53	5	12.8571	1	2.3	0	0	298	100	1	0	0	2	4	1	8	2	0	0	0	8	3	0	0	0	0	0	19.5333	0	19.5333
497	F	66	9	9.71429	2	1.7	0	0	133	50	1	0	0	2	4	1	9	2	0	0	0	6	2	0	0	0	0	1	10.4	1	7.33333
498	M	51	6	11.4286	1	2	0	0	155	100	0	0	0	1	4	1	7	4	0	0	0	7	1	0	1	0	0	0	19.3667	1	0
499	F	52	6	10.5714	1	2	0	0	157	15	1	0	0	2	4	1	4	3	0	0	3	5	1	0	2	0	0	0	19.1333	0	19.1333
500	M	59	6	9.57143	1	6	0	0	280	100	0	1	0	3	4	1	2.5	2	1	0	0	7	1	1	0	1	0	0	18.9	0	18.9
501	M	43	28	10.4286	1	3	1	0	191	50	0	0	0	1	4	1	5	1	0	0	0	8	1	0	0	0	0	0	19.3667	0	19.3667
502	M	78	8	9.71429	2	1.5	0	0	237	30	0	1	1	1	4	1	7	2	0	0	0	13	3	0	2	0	0	0	18.6	1	7.46667
503	M	49	8	11.2857	1	2	0	0	221	100	1	0	0	2	4	1	3	3	0	1	2	17	1	0	0	0	0	0	18.5667	0	18.5667
504	M	44	6	11	1	3	0	0	230	100	1	0	0	1	3	1	6	2	0	0	0	13	1	0	2	0	0	0	18.3333	0	18.3333
505	M	53	6	12.8571	1	5	0	0	155	25	1	0	0	1	4	1	6	2	0	0	0	10	1	0	1	0	0	0	17.8333	0	17.8333
506	M	70	4	10.4286	2	2.6	0	0	311	20	0	0	0	2	3	1	5	3	0	0	1	7	3	0	0	0	0	0	17.6667	0	17.6667
507	F	70	32	13.4286	2	3	1	0	230	200	0	0	0	1	4	1	4	1	0	0	0	9	1	0	0	0	0	0	18.5333	0	18.5333
508	M	69	8	9	1	1.3	0	0	148	30	1	0	0	2	4	1	8	1	0	0	0	11	1	0	0	0	0	0	17.4333	0	17.4333
509	M	36	1	10.4286	1	2	0	0	167	20	0	0	0	2	3	1	7	3	0	0	2	13	1	0	0	0	0	0	16.9	0	16.9
510	M	63	8	11	2	3	0	0	155	100	0	0	0	1	3	1	6	1	0	0	0	6	1	0	1	0	0	0	16.9667	0	16.9667
511	F	60	6	9	1	1.5	0	0	106	50	0	0	0	2	3	1	5	2	0	0	0	6	2	0	0	0	0	0	16.7667	0	16.7667
512	M	80	26	13	2	4	1	0	260	200	0	0	0	2	4	1	13	2	0	0	0	12	2	0	0	0	0	0	17.2	0	17.2
513	M	68	5	10.5714	1	3	0	0	210	50	0	0	0	2	3	1	7	1	0	0	0	15	1	0	0	0	0	0	15.6333	0	15.6333
514	M	67	11	10.5714	2	3	0	0	183	50	0	0	0	2	3	0	0.5	2	0	0	0	5	1	1	0	0	0	0	15.4	0	15.4
515	F	74	5	13.2857	2	0.8	0	0	85	30	0	0	0	1	3	1	7	2	0	0	0	13	1	0	1	0	0	0	15.1667	0	15.1667
516	F	65	6	11.4286	1	2	0	0	135	50	0	0	0	1	3	1	5	3	0	0	3	5	1	0	0	0	0	0	15.0333	0	15.0333
517	M	56	6	8.28571	1	2.1	1	0	195	50	0	0	0	1	4	1	10	3	0	0	1	18	2	1	0	0	0	0	14.8	0	14.8
518	M	52	1	9.42857	1	2	0	0	58	5	0	0	0	2	3	1	4	1	0	0	0	14	2	0	0	0	0	0	10.7333	0	10.7333
519	F	54	2	10.2857	1	1	0	0	94	10	0	0	0	1	4	0	3	3	0	0	2	15	2	0	0	0	0	0	14.3333	0	14.3333
520	M	61	7	10	2	3	0	0	312	30	0	0	0	1	4	1	3	2	0	0	0	37	1	1	0	0	0	0	14.4	1	10.5667
521	F	44	6	9.42857	1	2	0	0	225	25	0	0	0	1	4	1	4	3	0	0	1	8	1	0	0	0	0	0	14.3333	0	14.3333
522	M	59	6	7	1	0.8	0	0	177	20	0	0	0	0	4	1	6	0	0	0	0	15	1	0	0	0	0	0	14.2333	0	14.2333
523	M	52	1	12.1429	1	1	0	0	220	20	0	0	0	0	2	1	3	0	0	0	0	12	2	0	0	0	0	0	13.9667	0	13.9667
524	M	62	7	8.42857	2	2.8	0	0	176	30	0	0	0	1	4	1	10	2	0	0	0	29	1	0	0	0	0	0	14	0	14
525	M	65	18	9.42857	1	4	1	0	277	50	1	0	0	2	4	1	6	3	0	0	7	19	2	1	2	0	0	0	14.1	1	10.0333
526	M	65	6	8.85714	1	2	0	0	194	10	1	0	0	2	4	1	6	1	0	0	0	15	1	0	0	0	0	0	13.7	0	13.7
527	M	69	6	8.57143	1	3.5	0	0	165	10	0	0	0	3	4	1	10	3	0	0	3	15	1	0	1	0	0	0	13.7	0	13.7
528	M	71	6	13	2	1	0	0	265	50	0	0	0	0	4	1	2	0	0	0	0	8	1	1	0	1	0	0	13.3	0	13.3
529	F	76	7	11.8571	2	2	0	0	273	50	0	0	0	2	4	1	7	3	0	0	3	15	1	0	2	0	0	0	13.0667	0	13.0667
530	M	62	7	11.5714	1	3	0	0	118	30	1	0	0	2	4	1	7	2	0	0	0	7	1	0	0	0	0	0	13.0667	0	13.0667
531	M	40	6	9.85714	1	3	1	0	115	30	0	0	0	2	3	1	5	3	0	0	2	11	1	0	2	0	0	0	12.9667	1	7.86667
532	F	47	6	9.57143	1	3	0	0	182	100	0	1	0	2	3	1	3	2	0	0	0	15	1	1	0	0	0	0	12.8333	0	12.8333
533	M	49	5	9.14286	1	1.5	0	0	225	100	0	0	0	2	3	1	6	3	0	0	4	12	1	0	0	0	0	0	12.7	0	12.7
534	F	61	8	7.14286	2	3	1	0	140	50	0	0	0	1	4	1	3	3	0	0	1	8	1	1	0	0	0	0	12.2	0	12.2
535	M	61	9	8.28571	1	2	0	0	240	100	0	0	0	2	4	1	3	3	0	0	4	14	1	1	0	0	0	0	12.2333	0	12.2333
536	M	62	15	10.5714	2	3	1	0	199	100	0	0	0	1	3	1	6	1	0	0	0	13	1	0	0	0	0	0	12.2333	0	12.2333
537	M	67	7	8.42857	2	1.5	0	0	196	100	1	0	0	1	4	1	3	1	0	0	0	9	1	1	0	0	0	0	11.7667	0	11.7667
538	F	66	6	8.57143	2	3	0	0	174	50	0	0	0	2	4	1	6	3	0	1	8	16	1	0	2	0	0	0	11.4333	1	0
539	M	59	6	12.7143	1	3	0	0	155	30	0	0	0	1	4	1	7	2	0	0	0	15	1	0	0	0	0	0	10.7333	0	10.7333
540	M	39	6	10.4286	1	1.5	0	0	274	30	0	1	0	0	4	1	5	0	0	0	0	12	1	0	0	0	0	0	9.8	0	9.8
541	F	64	5	11.7143	2	4	0	0	120	50	0	0	0	1	3	1	9	1	0	0	0	16	1	0	0	0	0	0	10.2667	0	10.2667
542	M	68	9	9.85714	1	5	0	0	283	100	0	0	0	2	3	0	5	3	1	0	2	9	3	0	0	0	0	0	9.26667	0	9.26667
543	F	58	7	9.71429	1	4	0	0	342	200	0	0	0	2	4	1	4	4	0	0	0	18	1	0	0	0	0	0	8.4	1	0
544	M	65	9	7.71429	2	4	0	0	167	30	0	0	0	2	4	1	6	2	0	0	0	12	1	0	1	1	0	0	8.4	1	6.36667
545	M	54	7	8.42857	1	4	0	0	280	50	0	0	0	1	3	1	6	2	0	0	0	16	1	0	0	0	0	0	8.73333	0	8.73333

## Sheet: Sheet2
1	2.97	1
2	9.56	2
3	3.85	1
4	0.84	1
5	2.92	1
6	6.7	1
7	7.78	2
8	8.38	2
9	4.03	1
10	9.58	2
11	3.89	1
12	3.97	1
13	2.77	1
14	8.44	2
15	6.68	1
16	3.38	1
17	8.23	2
18	9.02	2
19	1.26	1
20	8.35	2
21	1.44	1
22	1.25	1
23	2.53	1
24	0.53	1
25	5.87	1
26	5.86	1
27	2.26	1
28	8.46	2
29	4.7	1
30	9.48	2
31	5.83	1
32	1.72	1
33	2.11	1
34	1.11	1
35	5.49	1
36	5.37	1
37	3.41	1
38	9.79	2
39	9.04	2
40	7.18	1
41	1.85	1
42	8.29	2
43	3.8	1
44	2.91	1
45	4.62	1
46	1.28	1
47	7.59	2
48	3.95	1
49	1.75	1
50	8.69	2
51	7.97	2
52	9.82	2
53	2.07	1
54	7.12	1
55	0.06	1
56	8.6	2
57	6.07	1
58	1.73	1
59	2.62	1
60	5.66	1
61	3.84	1
62	3.12	1
63	7.51	2
64	8.61	2
65	3.84	1
66	2.8	1
67	6.11	1
68	1.42	1
69	4.61	1
70	4.39	1
71	8.09	2
72	9.39	2
73	4.84	1
74	0.49	1
75	3.7	1
76	1.66	1
77	9.61	2
78	1.41	1
79	5.29	1
80	0.69	1
81	4.42	1
82	2.29	1
83	1.89	1
84	3.85	1
85	0.45	1
86	6.68	1
87	4.4	1
88	9.02	2
89	3.46	1
90	8.46	2
91	3.3	1
92	4.3	1
93	9.8	2
94	4.03	1
95	8.67	2
96	7.84	2
97	7.71	2
98	4.39	1
99	7.24	1
100	4.42	1
101	5.16	1
102	2.12	1
103	2.43	1
104	1.5	1
105	3.67	1
106	5.86	1
107	6.3	1
108	7.92	2
109	1.37	1
110	2.62	1
111	0.06	1
112	1.48	1
113	9.63	2
114	1.93	1
115	9.81	2
116	1.35	1
117	9.38	2
118	4.94	1
119	7.84	2
120	2.99	1
121	7.31	1
122	3.36	1
123	1.98	1
124	0.83	1
125	0.08	1
126	5.59	1
127	0.61	1
128	4.18	1
129	2.73	1
130	5.71	1
131	5.74	1
132	7.22	1
133	7.34	1
134	7.31	1
135	4.93	1
136	9.41	2
137	4.76	1
138	1.22	1
139	2.55	1
140	4.59	1
141	6.6	1
142	4.35	1
143	5.07	1
144	5.21	1
145	5.17	1
146	7	1
147	0.43	1
148	5.67	1
149	7.43	2
150	4.92	1
151	4.74	1
152	6.71	1
153	4.17	1
154	7.07	1
155	5.65	1
156	7.07	1
157	6.97	1
158	1.08	1
159	2.82	1
160	4.48	1
161	7.01	1
162	3.85	1
163	3.75	1
164	0.45	1
165	1.2	1
166	4.99	1
167	4.54	1
168	4.85	1
169	9.25	2
170	0.72	1
171	3.21	1
172	4.92	1
173	5.3	1
174	4.79	1
175	4.38	1
176	2.81	1
177	2.8	1
178	3.26	1
179	6.25	1
180	6.03	1
181	7.18	1
182	2.61	1
183	5.1	1
184	0.96	1
185	8.22	2
186	3.01	1
187	5.15	1
188	6.64	1
189	9.3	2
190	6.83	1
191	4.14	1
192	5.31	1
193	8.07	2
194	2.25	1
195	8.11	2
196	5.39	1
197	5.64	1
198	9.87	2
199	8.07	2
200	5.86	1
201	3.8	1
202	1.19	1
203	4.55	1
204	3.73	1
205	6.87	1
206	4.1	1
207	5.48	1
208	6.58	1
209	6.18	1
210	4.92	1
211	8.61	2
212	3.23	1
213	9.39	2
214	2.27	1
215	6.1	1
216	7.39	1
217	9.21	2
218	1.72	1
219	7.71	2
220	2.2	1
221	6.43	1
222	3.32	1
223	6.7	1
224	4.11	1
225	5.47	1
226	8.15	2
227	3.79	1
228	8.89	2
229	1.21	1
230	9.44	2
231	3.39	1
232	9.61	2
233	8.44	2
234	1.7	1
235	7.96	2
236	0.25	1
237	6.36	1
238	7.62	2
239	5.15	1
240	3.85	1
241	8.35	2
242	8.01	2
243	6.38	1
244	4.55	1
245	9.28	2
246	6.47	1
247	0.58	1
248	3.16	1
249	8.65	2
250	0.5	1
251	4.29	1
252	4.5	1
253	1.21	1
254	8.02	2
255	0.59	1
256	8.56	2
257	8.11	2
258	2.89	1
259	1.09	1
260	3.31	1
261	8.93	2
262	2.86	1
263	8.74	2
264	3.28	1
265	9	2
266	3.87	1
267	2.24	1
268	1.74	1
269	6.77	1
270	0.28	1
271	2.86	1
272	4.35	1
273	1.42	1
274	5.35	1
275	3.42	1
276	3.74	1
277	7.39	1
278	7.18	1
279	9.15	2
280	8.84	2
281	3.21	1
282	2.41	1
283	6.46	1
284	3.21	1
285	5.87	1
286	3.67	1
287	3.84	1
288	3.47	1
289	2.93	1
290	2.72	1
291	0.94	1
292	8.71	2
293	5.42	1
294	7	1
295	7.35	1
296	6.64	1
297	4.67	1
298	6.76	1
299	1.46	1
300	7.44	2
301	9.98	2
302	8.88	2
303	2.73	1
304	2.86	1
305	9.74	2
306	7.07	1
307	4.13	1
308	7.47	2
309	5.11	1
310	6.79	1
311	0.8	1
312	3.63	1
313	0.21	1
314	5.95	1
315	0.92	1
316	0.51	1
317	5.03	1
318	2.95	1
319	4.13	1
320	3.8	1
321	8.16	2
322	1.17	1
323	2.79	1
324	5.81	1
325	5.57	1
326	7.03	1
327	1.76	1
328	1.9	1
329	4.77	1
330	2.13	1
331	9.37	2
332	0.01	1
333	4.12	1
334	1.39	1
335	1.78	1
336	3.97	1
337	6.98	1
338	2.79	1
339	7.21	1
340	5.41	1
341	4.42	1
342	2.66	1
343	0.46	1
344	5.38	1
345	7.53	2
346	1.59	1
347	6.58	1
348	5.19	1
349	0.07	1
350	6.79	1
351	8.94	2
352	2.06	1
353	8.79	2
354	9.17	2
355	7.23	1
356	9.32	2
357	4.24	1
358	9.88	2
359	5.07	1
360	4	1
361	5.07	1
362	9.81	2
363	8.15	2
364	9.01	2
365	1.18	1
366	3.75	1
367	8.39	2
368	3.14	1
369	0.39	1
370	6.2	1
371	3.38	1
372	5.32	1
373	1.25	1
374	0.98	1
375	0.65	1
376	1.41	1
377	0.61	1
378	6.97	1
379	6.46	1
380	4.43	1
381	2.38	1
382	9.5	2
383	5.78	1
384	5.59	1
385	8.99	2
386	1.92	1
387	3.38	1
388	3.98	1
389	2.63	1
390	6.09	1
391	5.05	1
392	6.86	1
393	6.71	1
394	5.09	1
395	6.18	1
396	9.48	2
397	0.23	1
398	7.36	1
399	0.99	1
400	6.99	1
401	8.61	2
402	1.51	1
403	3.29	1
404	7.83	2
405	8.15	2
406	9.5	2
407	8.42	2
408	5.09	1
409	8.55	2
410	3.32	1
411	8.31	2
412	1.99	1
413	1.2	1
414	9.2	2
415	8.91	2
416	1.57	1
417	5.75	1
418	0.22	1
419	0.32	1
420	1.79	1
421	8.22	2
422	1.03	1
423	6.45	1
424	3.52	1
425	6.76	1
426	1.03	1
427	1.21	1
428	8.48	2
429	4.71	1
430	0.27	1
431	5.62	1
432	6.86	1
433	4.01	1
434	3.44	1
435	5.94	1
436	7.13	1
437	3.77	1
438	9.77	2
439	1.88	1
440	4.81	1
441	6.12	1
442	0.39	1
443	5.76	1
444	0.34	1
445	2.07	1
446	9.75	2
447	4.16	1
448	9.69	2
449	3.59	1
450	6.13	1
451	7.83	2
452	8.25	2
453	0.5	1
454	1.19	1
455	5.58	1
456	3.31	1
457	2.27	1
458	1.93	1
459	8.17	2
460	3.86	1
461	2.58	1
462	7.65	2
463	6.86	1
464	5.6	1
465	1.32	1
466	8.3	2
467	8.08	2
468	0.9	1
469	9.59	2
470	0.79	1
471	0.85	1
472	6.1	1
473	3.97	1
474	3.53	1
475	2.69	1
476	1.9	1
477	3.16	1
478	8.48	2
479	6.13	1
480	6.94	1
481	5.28	1
482	6.54	1
483	1.66	1
484	0.64	1
485	6.92	1
486	2.53	1
487	1.08	1
488	9.59	2
489	7.02	1
490	8.91	2
491	1.48	1
492	1.51	1
493	1.4	1
494	9.83	2
495	8.6	2
496	5.12	1
497	7.41	1
498	8.61	2
499	2.84	1
500	3.63	1
501	1.95	1
502	3.95	1
503	1.19	1
504	7.88	2
505	2.1	1
506	5.91	1
507	9.91	2
508	1.7	1
509	1.24	1
510	0.76	1
511	1.24	1
512	0.18	1
513	4.11	1
514	2.23	1
515	2.26	1
516	5.89	1
517	0.23	1
518	4.46	1
519	7.52	2
520	0.64	1
521	8.86	2
522	2.87	1
523	5.02	1
524	7.54	2
525	6.42	1
526	7.45	2
527	3.92	1
528	4.74	1
529	6.89	1
530	2.63	1
531	8.29	2
532	3.27	1
533	9.73	2
534	0.62	1
535	0.3	1
536	7.91	2
537	2.52	1
538	1.48	1
539	5.32	1
540	8.44	2
541	2.31	1
542	0.14	1
543	3.44	1
544	9.45	2
545	3.11	1
